# Supplementary material for: Prediction of Co-Receptor Usage of HIV-1 from Genotype
Source: PLoS Comput Biol. 2010 Apr 15;6(4):e1000743. doi: 10.1371/journal.pcbi.1000743 (PMC2855328; doi:10.1371/journal.pcbi.1000743)
Supplement: Dataset S1 — All V3-loop sequences (FASTA-format) of R5-tropic virus used in the study for training and cross-validation. (0.07 MB TXT) [file pcbi.1000743.s002.txt]

>F1.RU.-.RU29.-
CTRPNNNTRKSIRIGPGQAFYATGEIIGDIRKAYC
>B.US.2000.APV_2.24047
CTRPNNNTRKSIHIAPGRPFYATGDIIGDIRQAHC
>B.SE.-.LN_3_Macro.13681
CTRPNNNTRRSIHIAPGRAFYATGKIIGNIRQAHC
>B.AU.-.EDLPT_B.-
CIRPNNNTRRSIHMGPGKAFYATGDIIGDIRQAYC
>01_AE.KH.-.KH022.-
CTRPSNNTRTSITIGPGQVFYRTGDITGNIRKAYC
>B.CH.1997.PR127pre_01.10835
CTRPNNNTRKSIHMGPGRAFYTTGEIIGDIRQAYC
>A1.SE.1995.SE8538.145
CTRPGNNTRKSIRIGPGQAFYATGEVIGDIRQAHC
>01_AE.CH.1998.PR103pre_04.10827
CTRPFENTRTSVRIGPGQVFYKTGDIIGDIRSAFC
>A1.RW.1992.92RW008_i1sCD.606
CTRPNNNTRTSIRIGPGQSFHATGDIIGDIRQAHC
>D.UG.1997.338MPc06.29448
CTRPSNNTRQSTRIGPGQALFTTNVIGNIRQAHC
>A1.UG.1999.601MPC8.29456
CTRPNNNTRTSVRIGPGQAFYATDIIGDIRKAFC
>A.CM.1999.99CM_MP1433.20513
CTRPNNNTRRSVRIGPGQAYYATGEIIGDIRKAYC
>B.NL.1990.dp12_h8.12937
CTRPNNNTRKSIHIGPGGAFYTTGQIIGDIRQAYC
>B.CH.2003.NAB03_pre_cl_43_1.23090
CTRPNNNTRKSIHIGPGRAFYATGAIIGNIRQAHC
>-.GH.2002.02GH_NT10.19241
CTRPNNNTRKGIHIGPGQTFYTNKIIGNIRQAHC
>B.GB.1997.CW002.1116
CTRPNNNTRKSIHIGPGRAFYATGEIIGDIRQAHC
>B.ES.-.644.11207
CTRLNNYTKEVVSMGPGRAFFTTGDIIGAIRRAHC
>B.TT.2000.SC03C_4E5.13483
CTRPNNNTRRSTHLGAGRALYTGEIIGDIRQAHC
>B.AU.-.NDLF.-
CTRPSNNTRKSIYIGPGRAFYATGSIIGDIRQAHC
>B.US.2000.THRO.10154
CTRPNNNTSKSIHMGPGGAFFATGRIIGDIRKAYC
>C.MW.1996.C044.14578
CTRPNNNTRKSVRIGPGQTFYATGEVIGNIRQAHC
>D.UG.1999.99UGA07412.3975
CIRPNNNTRKSIRIGPGQALYTTDIIGNIRQAHC
>B.SE.-.2282_41_7.19521
CTRPNNNTRKSIHMGPGRAFYATGEIIGNIRQAHC
>B.CH.1998.PR121pre_08.12948
CTRPNNNTRKSIHIAPGRAFYATGEIIGDIGQAHC
>A.RW.1988.LTNP14.12268
CTRPNNNTRRSVHIGPGQAFYATGDIIGDIRQAYC
>B.CH.1996.PR113pre_07.10770
CTRSNNNTRKSIHIEPGRAFYATGDIIGDIRQAHC
>B.NL.1995.H2_114_7D6.28170
CTRPSNNTRKDIHIGPGRAFYATGEIIGDIRQAHC
>B.TT.1996.SC02C_3A4.13482
CTRPNNNTRKSIAIGPGRAFYTGEIIGDIRQAHC
>B.US.2004.SAMI_A8.13510
CTRPNNNTRKSIHMGWGRAFYATGQIIGDIRQAHC
>B.US.-.patient_WCM3.-
CTRPNNNTRKSIPIGPGRAFYTTGDIIGNIRQAHC
>B.SE.-.1865_49_3.19519
CTRPNNNTIKSIHIGPGRAFYTTGQIIGNIRQAHC
>A1.KE.1993.Q47S6.679
CIRPNNNTRRSVRIGPGQAFYATGDIIGDIRQAHC
>B.SE.-.J2234.772
CTRPNNNTRKSIPIGPGRAFYTTGQIIGDIRQAHC
>B.BE.1996.U24_22_376.16058
CTRPNNNTRKGIHMGPGKVFYATGQIIGDIRQAYC
>B.US.-.7069C_c05.6996
CTRPNNNTRKSIHMGPGRAMYATGDIIGNIRQAHC
>C.US.1998.98US_MSC5016.9696
CTRPGNNTRKSVRIGPGQAFYATNDIIGDIRQAYC
>A.RW.1988.LSP13.-
CTRPNNNKRTSVRIGPGQVFFAGDIIGDIRQAHC
>A.RW.1988.LTNP12.12266
CTRPSNNTRTSISIGPGQSFYATGAIIGDIRQAHC
>B.NL.-.14PREB5.842
CTRPNNNTRKSIPLGPGRAFYATGDIIGNIRKAHC
>01_AE.TH.1993.93TH976_17.430
CTRPSTNTRTSIRIGPGQVFYRTGDITGDIRKAYC
>D.UG.1997.326FIc05.29446
CTRPNNNTRKGVHIGPGQALCTTDIIGDIRQAYC
>D.UG.1996.32FIC1.29469
CTRPYNNTRQGTHIGPGRAYFTTQIIGDIRKAYC
>B.US.1994.94US_33931N.9688
CTRPNNNTRKGIHMGPGRAFYATGTIIGDIRQAHC
>B.CH.1997.PR127pre_14.10835
CTRPNNNTRRSIHMGPGKAFYTTGEIVGNIRQAYC
>B.BE.2002.VI2676.16038
CIRPNNNTRRSIPIGPGRAFYATGGIIGDIRKAYC
>B.AU.-.NDRFM_A.-
CTRPNNNTGTSIHMGPGRAVYATGDIIGNIRHAYC
>B.CH.1996.PR113pre_01.10770
CTRPNNNTRKSIHIGPGRAFYATGDIIGDIRQAHC
>A1.SE.1995.SE8891.144
CIRPNNNTRKSIRIGPGQAFYATGDIIGDIRQAYC
>B.US.-.Pat1_1_7.11100
CTRPSNNTRKSIPMGPGKAFYATGDIIGDIRKAHC
>C.ZA.1998.98ZADu151_Oct_98.2483
CTRPNNNTRKSIRIGPGQTFYATGAIIGNIREAHC
>B.BE.1994.A0_05_347.16049
CTGPNNNTRKSIHIGPGRAFYTTGEIIGDIRQAHC
>C.BW.1996.96BW_014.-
CIRPGNNTRKSVRIGPGQAFYATGEIIGDIRQAHC
>B.BE.1998.U49_23_387.16058
CTRPNNNTRKGIHVGPGAVFYATGQIIGDIRQAYC
>B.BE.1997.T21_123_526.16057
CTRPDNNTRKGIHIGPGRAFYATGEIIGNIRQAHC
>B.BE.1999.T49_21_433.16057
CIRPNNNTRKGIHIGPGRAFYATGAIIGNIIQAHC
>B.US.-.7120P_c02.6995
CIRPNNNTRKSINIGPGRAMYATEQIIGDIRQAHC
>B.GA.1988.OYI.68
CTRPNNNTRNRISIGPGRAFHTTKQIIGDIRQAHC
>B.NL.1987.H2_12_F5.28170
CTRPNNNTRKGIHIGPGRAFYTTGEIVGDIRQAHC
>B.SE.-.5013_1_4.24082
CIRPNNNSRQGIHIGPGKALYTTKIIGNIRQAHC
>01_AE.KH.-.KH014.-
CTRPSNNTRTSINIGPGQVFYRTGDIIGDIRRAYC
>B.US.-.patient_WC42.-
CTRPNNNTRKSIYIGPGRAFHTTGRIIGDIRQAHC
>-.GH.2002.02GH_MHE42.19225
CTRPNNNTRRSINIGPGRAFYATGIIGNIRQAHC
>B.BE.1998.U49_26_381.16058
CTRPNNNTRKGIHMGPGKMFYATGQIIGDIRQAYC
>B.CH.1997.PR124pre_01.10834
CIRPNNNTRKSINIGPGRAFYATRDIIGDIRQAHC
>02A.CM.1996.96CM_MP538.20683
CTRPNNNTRKSVRIGPGQAFYTTTDITGDIRQAHC
>B.BE.1995.C11_01_425.16050
CTRPNNNTRKGIHIGPGRAFYTTGEIIGDIRKAHC
>B.CH.1996.PR126pre_11.23581
CTRPNNNTRKSINIGPGRAWYTTGAIIGDIRKAHC
>B.AU.-.NDLFM_A.-
CTRPNNNTGTSIPMGPGRAVYATGDIIGNIRHAYC
>B.AU.-.NDROC_4.-
CTRPNNNTRTSIPMGSGRAMYATGDIIGNIRQAYC
>C.BW.2003.03BW_0868.-
CTRPGNNTRKSVRIGPGQTFFATGDIIGDIRQAHC
>B.NL.1986.ACH490_33c6.13826
CTRPNNNTRKGIHLGPGRAFYATGEIVGDIRKAHC
>B.TT.1996.SC02C_3B7.13482
CTRPNNNTRKSITIGPGRAFYTGEIIGDIRQAHC
>B.SE.-.8616_1_11.24082
CIRPNNNTRQGIHIGPGKALYTTNIIGNIRQAHC
>B.BE.1995.K11_10_223.16053
CMRPNNNTRKSITIGPGRAFYTTGEIIGDIRQAHC
>C.ZA.2002.02ZARP3.12313
CTRPNNNTRKSVRIGPGQTFYATGDIIGNIRQAHC
>B.US.1992.301660N.4475
CTRPNNNTRKSIPMGPGKAMYATGEIIGDIRKAYC
>B.IT.1995.child_B306_month_16_clone_4.27804
CIRPNNNTRKSIPMGPGKAFYATGGIIGDIRQAHC
>B.US.2003.APV_5.24050
CTRPNNNTRKSIHMGPGKAFYATGEIIGDIRKAYC
>B.CH.1997.PR101pre_02.10826
CTRPHNNTRKSIPMGPGRAFYTAGQIIGDIRQAHC
>C.ZA.1999.99ZATM3.12319
CTRPGNNTRKSIRIGPGQTFYANDIIGDIRQAYC
>C.ZA.2005.05ZAFV13.-
CARPGNNTRRSVRIGPGQAFYATGEIIGDIRKAHC
>D.UG.1999.99UGE08364.3983
CTRPSNNTRQSIRIGPGLAFYTTKIIGDIRQAHC
>C.ZA.1998.TV013.13902
CTRPNNNTRRSIRIGPGQAFYTNDIIGDIRQAHC
>B.GB.-.MANC.584
CTRPSNNSRKSIYIGPGRRFHVTRAVTGDIRQAHC
>B.TT.-.SC51-QH1536c.2.13507
CTRPNNYTRKHIHLGARKAFYTGEIIGDIRQAHC
>D.UG.1997.183MPc14.29454
CIRPNNNTRQSIHIGPGQALYTTGVIGDIRQAYC
>C.MW.1996.C070.14718
CTRPGNNTRKSMRIGPGQTFYATGDIIGDIRQAHC
>C.ZA.2005.05ZAFV28.-
CTRPNNNTRTSVRIGPGQAFYATNGIIGDIRQAHC
>B.US.-.Pat1_4_5.11100
CTRPNNNTRKGINIGPGRAFYTTGEIIGDIRQAHC
>B.SE.-.LN_1_PBMC.13614
CTRPNNNTRKSINIGPGRAWYTTGQIIGDIRQAHC
>B.NL.1985.ACH0039_18c6.117
CTRPNNNTRKSISIGPGRAFYTTGEIIGDIRQAHC
>B.BE.1998.U49_28_385.16058
CTRPNNNTRKGIHMGPGAVFYATGQIIGDIRQAYC
>B.BE.1994.I0_61_273.16052
CTRPNNNTRRSIHIAPGSAFYATGEIIGDIRQAHC
>B.CN.2003.979.29179
CTRPNNNTRKSIHIGPGQAWYTTGQIIGDIRQAHC
>B.CN.2003.13512.29185
CIRPNNNTRKSIPIGPGKAWYTTGQIIGDIRQAHC
>A.RW.1988.LTNP10.12264
CTRHNNNTRTSIRIGPGQAFYATGSIIGDIKRVSC
>B.BE.1994.U0_25_371.16058
CTRPNNNTRKGIHMGSGKVFYATGQIIGDIGQAHC
>B.SE.-.2242_63:2_6.19520
CTRPNNNTRKGIHIGPGRAFYTTGAIIGNIRQAHC
>C.ZA.1999.99ZACOT1.12306
CIRPNNNTRKSIRIGPGQTFYATGDIIGDIRKAHC
>B.US.-.patient_WC50.-
CTRPNNNTKRSIYMGPGRTVHTKGRIIGDIRQAHC
>B.ES.-.602.11182
CTRPNNNTRRSINIGPGRAFYTTGDIIGDIRQAHC
>C.ZM.2002.ZM233M.10580
CTRPNNNTRKSIRIGPGQSFYATGEIVGNIREAHC
>F2.RU.-.RU30.-
CTRPNNNTRKSIHLGPGQAFYATGDIIGDIRKAHC
>B.RW.1992.Contaminant.-
CTRPNNNTRKRIHIGPGRAFYTTGDIIGDIRQAHC
>B.US.-.Pat2_3_7.11101
CVRPNNNTRRGIHIGLGRRFYTTEIVGDIRRAYC
>C.ZA.1999.99ZASW23.8568
CARPNNNTRKSVRIGPGQTFYATGGIIGDIRQAHC
>B.TT.1994.SC22_3C2.27233
CTRPNNNTRRGIHMGPGKAYFTGEIIGDIRQAHC
>B.TT.1993.SC05_8C11.13484
CTRPNNNTRKSIPIGPGSVFYTGEIIGDIRQAHC
>B.ZA.1998.TV016.1102
CTRPNNNTRKSINLGQGRAWYATGAIIGDIRQAHC
>U.CM.1999.99CMLB40.3064
CTRPNNYTRKSIPIGPGRAVFKTGDIIGDIRQAYC
>B.AU.-.NDLFT_A.-
CTRPNNNTRTSIHMGPGRAMYATGDIIGNIRQAYC
>B.ES.-.599.11210
CTRPNNNTRKSIHIGPGRAFYATGDNIGDIRQAHC
>O.FR.2000.AM262126.21502
CVRPGNNSVKEMRVGPMALYSMELERNGSRTNSRTAFC
>B.US.1997.1053_07_B15.3117
CTRPSNNTSKSIPIGPGRAFYTTDRIVGDIRQAHC
>B.CH.1996.PR113pre_03.10770
CTRPNNNTRKSIHIGPGKAFYATGDIIGDIRQAHC
>B.CH.1998.PR121pre_04.12948
CTRPSNNTRKSIHIAPGRAFYATGEIIGDIRQAHC
>B.CH.1997.PR107pre_16.23090
CTRPNNNTRKSIHIGPGRAFYATGNMIGNIRQAHC
>B.BE.2002.VI2678.16039
CTRLNNNTRKSIPMGPGRAFYATGDIIGDIRKAHC
>B.CH.1996.PR117pre_04.10830
CTRPNNNTRRSITIGPGRAFYGTDITGDIRQAHC
>C.ZA.1999.99ZASW29.8570
CTRPGNNTRKSVRIGPGQTFYATGDIIGNIRQAHC
>B.NL.1990.dp12_b3.12937
CTRPNNNTRRSIHIGPGRAFYTTGRIIGDIRQAYC
>A1.RW.1992.020.633
CTRPNNNTRKGVRIGPGQAFYATGGIIGDIRQAHC
>C.ZA.2000.00ZATM25.12329
CTRPNNNTRQGIGIGPGQTFYAHTNIIGDIRQAHC
>B.BE.1995.A11_20_367.16049
CTRPNNNTRKSITIGPGRAFYTTGEIIGNIRQAHC
>C.ZA.1998.TV010.919
CTRPNNNTRKSVRIGPGQTFYATGDIIGDIREAHC
>C.ZM.2002.ZM215F.10579
CTRPGNNTRKSVRIGPGQTFYATGAIIGDIRKAHC
>B.TT.1998.TT29P_3A1.27236
CTRPNNNTRKSVHIGPGKVFYAGEIIGDIRQAHC
>B.CN.2003.412.29180
CTRPNNNTRKSIPLGPGKAWYTTGDIIGDIRQAHC
>B.US.2002.APV_17.24062
CARPNNSTRKGIHIGPGRAFYAAADIIGDIRQAHC
>B.BE.1999.T49_32_437.16057
CTRPSNNTRKGIHIGPGRAFYATGEITGDIRQAHC
>C.ZA.2001.01PB4ZA.5881
CTRPNNNTRRGIRIGPGQTFYATGGIIGDIRQAHC
>B.CH.1997.PR115pre_04.10829
CTRPNNNTRKSIHMGPGRAFYATGQIIGDIRQAHC
>C.BW.2003.03BW_1110.-
CTRPGNNTRRSVRIGPGQTFYATGDIIGDIRQAHC
>B.NL.1993.H5_40_4H10.28171
CTRPNNNTRRSIHIGPGRAIYATGDIIGDIRKAHC
>B.US.1996.6244_13_B5.27222
CTRPSNNTRKSIHMGPGGAFYATGSIIGDIRQAHC
>B.US.-.Pat1_3_7.11100
CTRPNNNTRKSIPIGPGRAFYTTGEIIGDIRQAHC
>B.AU.-.NDRPM_B.-
CTRPNNNTRTSIHMGPGRALYATGDIIGNIRQAYC
>B.US.-.Pat2_3_1.11101
CTRPSNNTRKGIHIGLGRRFYTTEIVGDIRKAYC
>02_AG.FR.1991.DJ263.10004
CTRPNNNTRRSVRIGPGQTFYATGDIIGDIRQAHC
>C.MW.1996.C113.14717
CTRPNNNTRKSIRIGPGQAFYTTGEIIGDIKQAHC
>B.NL.1986.ACH0039_21a7.117
CTRPNNNTRKSISIGPGRAFYATGEIIGDIRQAYC
>B.AU.-.EDRPC_4.-
CIRPNNNTRKSIQMGPGKAFYATGDIIGDIRQAYC
>B.CN.2003.9710.29179
CTRPNNNTRKSIHLGQGRAWYTTGQIIGDIRQAHC
>B.TT.-.SC51-QH1490c.4a.13507
CTRPNNNTRKSIHLGAGKALYTGEIIGDIRQAHC
>B.TT.1994.QH0692.4342
CTRPGNNTRKSIHIGPGRAFYATGDIIGDIRQAHC
>B.AU.-.EDRFMON_B.-
CTRPNNNTRTSIPMGPGRAMYATGDIIGNIRQAYC
>B.NL.1987.H3_12_6C4.28169
CTRPNNNTRKSIHVGPGKTLYATGDIIGDIRQAHC
>B.CN.2004.3181.29193
CTRPNNNTRKRVSLGPGRVWYTTGQIVGDIRQALC
>B.US.2002.APV_15.24060
CTRPGNNTRRSIPMGPGRAWYAIGEITGNIRKAHC
>02_AG.CM.2002.02CM_0013BBY.7860
CTRPSNNTRTSVRIGPGQTFYGTGEIIGDIRKAYC
>B.NL.1991.H1_31_C1.28173
CTRPNNNTRKSISIGPGRAFYATGEIIGNIRQAHC
>B.SE.-.5714_1_6.24084
CTRLNNNTRKGIHIGPGRAFYATGDIIGDIRQAHC
>B.CH.1997.PR101pre_04.10826
CIRPHNNTRKSIHIGPGRAFYTTGEIIGDIRQAHC
>B.US.-.Pat2_2_5.11101
CVRPSNNTRRGIHIGLGRRFYTTEIVGDIRKAYC
>B.BR.1992.92BR030.662
CTRPSNNTRKGIHIGPGRAFYATGDIIGDIRQAHC
>B.NL.1994.H1_46_5B3.28173
CTRPNNNTRKSISIGPGRAFYATGDIIGDIRKAHC
>B.US.1994.22211v4.4503
CTRPTNNTRKSIHIAPGSAFYATGDIIGDIRQAHC
>B.US.2003.APV_7.24052
CTRPNNNTRKGIHMGPGRTFYATGEIIGDIRQAHC
>B.BE.1999.T49_28_439.16057
CTRPSNNTRKGIHIGPGRAFYATGAIIGNIRQAHC
>B.NL.1985.ACH490_28rab6.13826
CTRPNNNTRKGIHLGPGRAFYATGGIVGNIRQAHC
>B.NL.1989.H2_20_9D9.28170
CTRPSNNTRKGIHIGPGRAFYTTGEIIGDIRQAHC
>B.US.1996.BG1168.4634
CERPNNNTIKSIHLGPGRAWHATGQIIGDIRKAFC
>10_CD.TZ.-.TZ9.-
CVRPSNNTRKSIRIGPGQTFYATGDITGDIRQAHC
>B.BR.1992.92BR003.655
CTRPNNNTRKSIHMGWGRAFYATGEIIGNIRQAHC
>B.US.1992.21v17px295.23094
CERPGNNTSKGIHIGPGRAFYATEDIIGDIRKAHC
>B.US.1992.21v16px602.23094
CERPGNNTSKGIHIGPGRAFYATENIIGDIRKARC
>B.US.2004.CAAN.27173
CTRPNNNTSKSITIGPGRAFYATGRIIGDIRKAHC
>A.RW.1992.92RW026_C.634
CTRPNNNTRKSVHIGPGQAFYATGDIIGNIRQAHC
>B.BE.1994.C0_08_422.16050
CTRPNNNTRKSIHIGPGRAFYTTGEIMGDIRKAHC
>C.ZA.1998.TV006.911
CTRPGNNTRKSVRIGPGQAFFATNDIIGDIRQAHC
>05_DF.BE.1988.VI178.16027
CTRPNNNTRKSIHLGPRQAFYTTGEIIGDIRKAHC
>01_AE.TH.1992.92TH003_1gCR.105
CTRPSNNTRTSITVGPGQVFYRTGDITGDIRKAYC
>G.RU.1992.RU570.16760
CTRPNNNTRKSISFGPGQAIYTTGNIIGDIRQAHC
>B.IT.1994.child_B306_month_9_clone_1.27804
CIRPNNNTRKSIPMGPGKAFYATGGIIGNIRQAHC
>G.BE.1986.VI48.16046
CIRPNNNTRKGIHIGPGRMFYATRVVGDIRQAHC
>02_AG.CM.2002.02CM_0014BBY.7861
CTRPGNNTRKSVRIGPGQTFYASGAIIGDIRQAHC
>B.US.-.Pat2_2_13.11101
CIRPNNNTRRGIHIGLGRRFYATEIVGDIRKAYC
>A1C.SE.1996.SE9488.13794
CTRPGNNTRRSVHIGPGQAFYATGDITGDIRKAHC
>C.ZA.2005.05ZAFV20.-
CTRPNNNTRKSMRIGPGQAFYAMGDIIGDIRQAHC
>B.CH.1997.PR118pre_01.12945
CTRPGNNTRKSIHIGPGRAFYATDIIGDLRQAYC
>-.GH.2002.02GH_NKS42.19232
CTRPGNNTRTSVRIGPGQTFFATGAIIGDIRQAHC
>B.SE.-.J4481.773
CTRPNNNTRKSIHIGPGRAFYTTGEIIGDIRQAHC
>B.TT.2000.TT31PC_2H3.13490
CTRPNNNTRKSVHIGPGKVFYTGEIIGDIRQAHC
>C.ZA.2001.01ZATM8C.12323
CIRPNNNTRKSIRIGPGQAFYATNDIIGDIRQAHC
>C.ZA.1998.98ZADu123.23589
CPRPNNNTRKSIRIGPGQTFYATNDIIGDIRQAHC
>A1.TZ.-.TZ11.-
CIRPNNNTRKSVHIGPGQTFYATGDIIGNIRQAHC
>A.CM.1999.99CMLB5.5242
CIRPNNNTRRGIHIGPGQAFYARGAIIGDIRQAYC
>A1.KE.2000.KNH1207.4246
CTRPSNNTRKSVRIGPGQAFYTTGDITGDIRQAYC
>B.NL.1989.ACH0208_x4c12.12937
CTRPNNNTRKSINIGPGRAFYTTGQVIGDIRKAHC
>C.MW.1996.S059.6358
CTRPNNNTRKSVRIGPGQTFYATGEIIGDIRQAHC
>B.AU.-.LDRPT_B.-
CTRPNNNTRKSIHLGPGSAIYATGDIIGDIRQAHC
>B.TT.1994.SC20_8A8.13485
CTRPNNNTRRDITIGPGRVFYTGEIIGDIRQAHC
>A1.KE.1999.KNH1135.14340
CTRPNNNTRKSIHIGPGQAFYATGDIIGDIRQAYC
>B.TT.2000.SC03C_8C6.13483
CTRPNNNTRRSIHLGAGKALYTGEIIGDIRQAHC
>07_BC.CN.2005.pXJDC6441-2.28469
CTRPNNNTRKSIRIGPGQTFYATDIIGDIRQAHC
>B.US.2003.APV_10.24055
CTRPNNNTRKSISIAPGRAWYATGDIIGDIRQAHC
>B.CH.1997.PR120pre_10.23580
CARPSNNTRKSITIGPGRAFYATGDIIEDIRKAHC
>D.UG.1994.94UG114.147
CIRPYNNTRQSTRIGPGQALFTTKVIGDIRQAHC
>B.CH.1996.PR126pre_09.23581
CTRPNNNTRKSINIGPGRAWYATGDIIGDIRKAHC
>C.BW.1996.chimeric.615
CTRPGNNTRRSVRIGPGQAFYATGDIIGDIRAAHC
>C.ZA.2005.05ZAFV2.-
CTRPNNNTRESIRIGPGQTFFATGDIIGDIRQAYC
>B.NL.1989.H4_049_8C8.28172
CTRPNNNTRKSINIGPGRAIYTTGEIIGDIRQAHC
>B.US.1992.21v16pc1058.23094
CERPGNNTSKGIHIGPGRAFYATENIIGDIRKAHC
>B.GB.-.8_9_I.2604
CTRPNNNTRKSIHLGPGKTLYATDIIGNIRQAHC
>B.SE.-.J5013.24082
CIRPNNNTRQGIHIGPGKALYTTKIIGNIRQAHC
>D.UG.1999.99UGE13613.3984
CTRPYNNTRQGTHIGPGRTLFTTRIIGNIRKAYC
>B.AU.-.LDRPM_A.-
CTRPNNNTRKSIHLGPGSAFYATGDIIGDIRQAHC
>A.CM.2001.01CMNYU5487.5161
CVRPNNNTRKSIHIGPGQAFYATGDIIGNIRQAHC
>02_AG.CM.2001.01CM_0002BBY.9919
CTRPGNNTRKSVRIGPGQTFYATNNIIGNIRQAHC
>02_AG.BE.2002.VI2642.16036
CIRPNNNTRRSVRIGPGQTFYATGDIIGDIRQAYC
>B.US.1992.21v16pc1067.23094
CERPGNNTSKGIHIGPGRAFCATENIIGDIRKAHC
>B.BE.1995.A11_15_363.16049
CTRPNNNIRKSINIGPERAFYTTGEIIGDIRQAHC
>C.ZA.2001.01PB3ZA.5880
CTRPGNNTRKSMRIGPGQAFYTTGDIIGDIRQAHC
>AG.CM.1999.99CMYD6.3065
CTRPHNNTRTSTRIGPGQTFYATGDIIGDIRQAHC
>A.CM.1999.99CMLB25.3061
CIRPGNNTRKSIHIGPGQAFYARGDIIGDIRQAHC
>B.BE.1994.I0_25_272.16052
CIRPNNNTRKSIHIGPGRAFYATGEIIGDIRQAHC
>B.BE.1996.R13_39_545.16056
CTRPNNNTRRSISLGPGRAYYATGDIIGDIRQARC
>C.BW.1996.96BW_013.-
CTRPSNNTRTSIRIGPGQTFYATGEIIGDIRKAHC
>D.UG.1997.183FIc02.29459
CIRPNNNTRQSIHIGPGQALYTTGVIGDIRQAHC
>B.NL.1986.H1_7_1A7.28173
CTRPNNNTRKSIHIGPGKAFYATGEIIGDIRQAHC
>B.BE.1995.R0_11_447.16056
CTRPNNNTRRSISLGPGRAYYATGDIIGDIRQAHC
>B.ES.-.551.11184
CTRPNNNTRKSIHIGPGRAFYTTGDIVGDIRQAHC
>B.CN.2003.1359.29185
CIKPNNNTRKSIPIGPGKAWYTTGQIIRDIRRAHC
>D.SE.-.C1_R5_pi2.10926
CTRPYNNTRRSTHIGPGRAYYTTKIIGDIRQAHC
>B.CH.1997.PR118pre_09.12945
CTRPGNNTRKSIRIGPGRAFYATDIIGDIRQAYC
>01_AE.KH.-.KH013.-
CTRPSNNTRTSIAMGPGQVFYRTGDIIGDIRKAYC
>B.US.2001.APV_11.24056
CIRPNNNTRRSIPIGPGRAFYATGDIIGDIRQAHC
>B.CH.1997.PR112pre_02.10828
CTRPNNNTRKSITIGPGRAFYATGDIIGNIRQAHC
>BF1.BR.1993.93BR029_2.58
CTRPNNNTRKSIQIGPGRAFYTTGEIIGDIRKAHC
>B.NL.1993.H5_40_4F4.28171
CTRPNNNTRRSIHIGPGRAFYATGDIIGDIRKAHC
>B.AU.-.NDROC_3.-
CTRPNNNTRTRIHMGPGRAMYATGDIIGNIRQAYC
>A.RW.1988.LSP9.-
CTRPGNNTRTSIRIGPGQTFYGTGDIIGDIRQAHC
>B.AU.-.LDLPM_A.-
CTRPNNNTRKGIHLGPGSAFYATGDIIGDIRQAHC
>BF1.BR.1993.93BR029_4.58
CTRPNNNTRKSIPIGPGRAFYTTGEIIGDIRKAHC
>B.FR.-.T5_R5_1.11539
CTRPNNNTRKSITIGPGRAFYTTGEIIGDIRKAHC
>01_AE.KH.-.KH_001.-
CTRPSNNTRTSITMGPGQVFYRTGDIIGDIRKAYC
>O.FR.1990.BCF01.572
CHRPGNLSVQEMKIGPLSWYSMGLAANSSIKSRVAYC
>B.NL.1990.H5_25_7F2.28171
CTRPNNNTRRSIHMGPGRALYTTGAIIGNIRQAHC
>B.BE.1994.Q0_75_466.16055
CIRPNNNTRKGIHLGPGGALYATGAIIGDIRQAYC
>B.CH.1998.PR121pre_01.12948
CTRPNNNTRKSIHIAPGRAFYATGEIIGDIRQAHC
>D.UG.1997.183MPc02.29454
CIRPNNNTRQSIHIGPGQALYTTGVIGDIRKAHC
>B.US.1996.62130_04_B10.16106
CTRPNNNTRRSIHIGPGRAFYTTGEVIGDIKQAHC
>B.CH.1997.PR120pre_14.23580
CTRPSNNTRKSIPIGSGRAFYATGDIIGDIRKAHC
>D.UG.1998.372FPc03.29467
CTRPFNNTRQGVHIGPGSAYFTGKIVGNIRQAHC
>B.CN.2003.1353.29185
CIRPNNNTRKSIPIGPGRAWYTTGQIIGDIRQAHC
>C.SO.1989.89SM_145.10012
CTRYANNTRKSVRIGPGQTFYTNDIIGDIRQAHC
>B.CH.1998.PR111pre_11.23091
CTRPNNNTRRGIHIGPGRAFYTTGEVIGNIRAANC
>C.BW.2003.03BW_4432.-
CTRPGNNTRKSIRIGPGQTFYATGDIIGDIRRAYC
>B.BE.1999.T46_25_423.16057
CIRPNNNTRKGIHIGPGRAFYATGEIIGNIRQAHC
>B.ES.-.600.15508
CTRPNNNTRKSIHIGPGKAFYATGDVIGDIRKAHC
>D.UG.2001.605FIC6.29455
CIRPYNNTRQGTHIGPGRAFFTTNIVGDIRQAHC
>A1.UG.1998.120MPC01.29462
CTRPGNNTRESIHIGPGQAFYTTGAIIGDIRQAHC
>C.BW.2003.03BW_1101.-
CTRPNNNTRQSVRIGPGQTFYATNIIGDIRQAYC
>C.RW.1988.LSP10.-
CVRPHNNTRKSIRIGPGQAFYATESIIGDIRQAHC
>B.US.-.7120P_c07.6995
CIRPNNYTRKSINIGPGRAMYATEQITGDIRQAHC
>D.UG.1999.99UG_A03349M1.3973
CTRPYNNTRRGVHIGPGRAYYTTDIIGDIRQAHC
>B.NL.1991.H3_28_5C4.28169
CTRYNNNTRKSIPLGPGRAFYATGDIIGDIRQAQC
>B.TT.1995.SC45_4B5.13512
CTRPNNNTRKSIPIGPGRAFYATGEIIGNIRQAHC
>B.US.1997.SS1196.10150
CTRPNNNTRKSIHIGPGRAFYATGGVIGDIRQAHC
>C.BW.2003.03BW_4499.-
CVRPNNNTRKSIRIGPGQTFYATGNIIRDIRQAHC
>B.US.1995.3988.10147
CTRPNNNTRKSINIGPGRAFVATGAIIGDIRQAHC
>B.BE.1997.T21_141_539.16057
CTRPNNNTRKGIHIGPGRAFYAAGEIIGNIRQAHC
>B.US.-.7120C_c01.6995
CIRPNNNTRKSINIGPGRAMYATEQITGDIRQAHC
>B.IT.1998.child_B306_month_52_clone_4.27804
CIRPNNNTRKSIHMGPGRAFYATGEIIGNIRQAHC
>B.BE.1997.T21_121_525.16057
CTRPNDNTRKGIHIGPGRAFYATGEIIGNIRQAHC
>A.RW.1988.LTNP11.12265
CIRPSNNTRKSVHIGPGQAFYATDTITGNIRQAHC
>B.NL.1995.H3_65_9H8.28169
CTRPHNNTRKSIHLGPGRAFYATGDIIGNPRQAYC
>C.BW.2003.03BW_0949.-
CTRPNNNTRKSIRIGPGQTFYATGDIIGDIRQAYC
>B.US.-.7047C_c01.6968
CTRPNNNTRKSIHMGPGRVLYTTGGITGDIRQAHC
>B.NL.-.14PRED10.842
CTRPSNNTRKSIPLGPGRAFYATGDIIGNIRKAHC
>B.SE.-.2242_63_5.19520
CTRPNNNTRKGIHIGPGRAFYTTGAIIGNIRHAHC
>C.ZA.2005.05ZAFV9.-
CTRPSNNTRKSVRIGPGQTFFATGEIIGDIRQAHC
>A1.SE.1994.SE7253.146
CTRPSNNTRTSIRIGPGQAFYATGDITGDIRQAHC
>B.CH.1997.PR127pre_08.10835
CTRPNNNTRRSIHMGPGRAFYTTGEIIGDIRQAYC
>B.NL.1992.H2_43_5B10.28170
CTRPSNNTRKGIHMGPGRAFYATGEIIGDIRQAHC
>A.KE.2000.00KE_KNH1207.4246
CTRPNNNTRRSVRIGPGQAFYATGGITGDIRRAYC
>B.NL.1995.H3_65_9D8.28169
CTRPHNNTRKSIHLGPGRAFYATGDIIGNIRQAYC
>B.TT.1998.SC24C_3B9.13506
CTRPNNNTRRSIHMGAGKALYTGEIIGDIRQAHC
>B.TT.1999.TT35P_11H8.27237
CSRPNNNTRRSVHIGPGRAWYTGEIIGDIRQAHC
>A1.KE.1994.Q842-d12_PNS70d.1121
CTRPNNNTRKSIHIGPGQAFYATGDIIGDIRQAHC
>B.US.-.Pat1_3_13.11100
CTRPNNNTRKSIPMGPGKAFYATGDIIGDIRKAHC
>B.SE.-.2242_18_10.19520
CTRPNNNTRKGIHIGPGRAFYTTGEIIGDIRQAYC
>C.BW.2003.03BW_1078.-
CIRPGNNTRKSIRIGPGQTFYATGDIIGDIRKAHC
>B.NL.1993.H3_40_11A4.28169
CTRLNNNTRKSIPLGPGRAFYATGDIIGDIRKAQC
>B.IT.1998.child_B306_month_52_clone_8a.27804
CMRPNNNTRKSIHMGPGRAFYTTGEIIGNIRQAHC
>B.US.2003.APV_18.24063
CTRPNNNTRKGIHMGPGKTLYATGEIIGDIRQAHC
>B.BE.1996.A33_08_386.16049
CTRPSNNTRKSIHIGPGRAFYTTGEVIGDIRQAHC
>B.CH.1997.PR128pre_10.10836
CTRPSNNTRKSIHLGLGRAFYATGEIIGDIRQAHC
>B.NL.1991.H4_078_2E4.28172
CTRPNNNTRKSINIGPGRAIYTTGEIIGNIRQAHC
>B.TT.1996.SC51_4B2.13507
CTRPNNNTRKGITIGPGSVFYTGEIIGDIRQAHC
>B.SE.-.2242_64_5.19520
CTRPNNNTRKGIHIGPGRAFYTTGAIIGSIRQAHC
>B.US.-.Pat1_1_12.11100
CTRPNNNTRKSIPIGPGRALYATGEIIGQIRRAYC
>C.TZ.2001.BD9_11.7094
CTRPGNNTRKSIRIGPGQAFFATGEVIGDIRQAHC
>C.MW.1996.S045.14722
CPRPINNTRRSVRIGPGQTFYATGEIIGNIRQAHC
>C.ZA.1999.99ZADu151_Jun_99.2483
CTRPNNNTRKSMRIGPGQSFYATGEIIGDIRQAHC
>02A.GH.1997.G829.8169
CTRPNNNTRKSVRIGPGQTFYATGGIIGDIRQAHC
>B.NL.-.14PREE1.842
CTRPCNNTRKSIPLGPGRAFYATGDIIGNIRKAHC
>B.CH.1997.PR127pre_02.10835
CTRPNNNTRRSIHMGPGKAFYTTGEIVGDIRQAYC
>-.GH.2002.02GH_NT17.19243
CARPNNNTRKGIHLGQGQTFFATGEIIGDIRQAHC
>B.CH.1996.PR126pre_10.23581
CTRPNSNTRKSINIGPGRAWYTTGDIIGDIRKAHC
>A1.UG.1998.120MPC09.29462
CTRPGNNTRKSIHIAPGQAFYATGAIIGDIRQAHC
>01_AE.CH.1998.PR103pre_05.10827
CIRPFENTRTSVRIGPGQVFYKTGDIIGDIRSAYC
>B.CH.1996.PR123pre_14.10833
CTRPNNDTKRSVNIVPGRAIYTTDIIGDIRQAHC
>C.MW.1996.C034.6376
CTRPNNNTRKSVRIGPGQAFYATNEIIGDIRQAHC
>B.CH.1997.PR107pre_02.23090
CTRPNNNTRKSIHIGPGRAFYATGDIIGNIRQAHC
>B.US.-.Pat1_1_16.11100
CTRPNNNTRKSINIGPGRAFYATGEIIGDIRQAHC
>B.CH.1997.PR112pre_13.10828
CTRPNNNTRKSITIGPGGAFYATGDIIGDIRQAHC
>B.CH.1996.PR126pre_14.23581
CTRPNNITRKSINIGPGRAWYTTGAIIGDIRKAHC
>B.TH.1992.92TH026_1gER.635
CTRPNNNTRKSIPLGPGQAWYTTGQIIGDIRQAHC
>B.IT.1998.child_B306_month_52_clone_1a.27804
CMRPNNNTRKSIPMGPGRAFYATGEVIGNIRQAHC
>B.IT.1995.child_B306_month_16_clone_3.27804
CIRPNNNTRKSIPMGPGKAFYATGDIIGNIRQAHC
>B.CH.2004.NAB02_pass_wk4_cl_13.23091
CTRLNNNTRRSINIGPGRAWYTTGEVIGDIRKAHC
>C.ET.2002.02ET_288.8376
CTRPNNNTRQSIRIGPGQTFYATGEIIGDIRQAHC
>A1.RW.1992.92RW025A.13769
CVRPNNNTRTSVRIGPGQTFYATGEIIGDIRQAFC
>D.UG.1997.183MPc04.29454
CTRPNNNTRQSIHIGPGRALFTKGIIGDIRRAHC
>C.ZA.2000.00ZATM23.15691
CTRPNNNTRKSVRIGPGQAFYATNDIIGDIRQAHC
>B.US.1990.BORId9_2F8.14179
CIRPNNNTRKGIHIGPGRTFYTTGDIIGDIRQAYC
>B.SE.-.1372_1_13.24084
CTRPNNNTRKSINIGPGRALYTTGDIIGDIRQAHC
>01_AE.JP.1996.NH2_II_a2.715
CTRPSNNTRTSITIGPGQVWYRTGDIIGDIRQAYC
>D.UG.2000.00UG_E08364M4.3983
CTRPSNNTRQSIRIGPGQAFYTTKIIGDIRQAHC
>B.NL.-.14PREG6.842
CTRPNNNTRKSIHLGPGRAFYATGDIIGNIRKAHC
>B.NL.1987.ACH490_37roe12.13826
CTRPNNNTRKGIHMGPGRAFYATGEIVGDIRKAHC
>A.RW.1988.LSP1.-
CTRPNNNTRRRVGIGPGRTYYATDEIIGDIRQAHC
>B.AU.-.NDLPM_A.-
CTRPNNNTGTSIHMGPGRAVYATGDIIGNIRQAYC
>B.BE.1998.K44_04_250.16053
CIRPNNNTRKSIRIRPGSAFYTTGEIIGDIRQAHC
>-.GH.2002.02GH_NT15.19242
CSRPGNNTRRGIHLGPGQAIYVNSIIGDIRRAHC
>A1D.UG.1992.92UG035_prim.639
CIRPYNNTREGTHIGPGRALFTTDIIGDIRQAHC
>C.ZA.1997.97ZA012.1442
CTRPNNNTRKSMRIGPGQTFYATGDIIGDIRQAYC
>B.CH.1996.PR117pre_09.10830
CTRPNNNTRRSITIGPGRAFYGTDIIGDIRQAHC
>B.BE.1997.T21_131_531.16057
CTRPNNNTRKGIHIGPGRAFYATGEVIGNIRQAHC
>A.CM.1999.99CM_MP1411.20510
CTRPSNNTRKSVHIGPGRTFYATGDIIGDIRQAHC
>01_AE.TH.1998.98TH_NP1251.9694
CTRPSNNTRTSINIGPGQVFYRPGDIIGDIRKAYC
>B.AU.-.LDROCE_26.-
CTRPNSNTRKGIHIGPGSAIYATGDIIGDIRQAHC
>A1.UG.1999.601MPC7.29456
CTRPNNNTRTSVRIGPGQAFYATDIIGDIRKAYC
>B.US.1990.90US_873.9689
CTRPNNNTRKSIHMGPGRAFYTTGDIIGDIRKAHC
>02_AG.CM.1997.97CM_MP568.20522
CTRPNNNTRRSVRIGPGQTFYAAGEIIGDIRQAHC
>D.UG.1997.326MPc08.29450
CIRPNNNTVQSVHIGPGKALYTTGIIGDIRQAHC
>A2.KE.1994.Q45D5.678
CTRPNDNTRKSIRFGPGQAFYTNNIIGDIRQAHC
>B.BE.1995.T0_07_240.16057
CTRPSNNTRKGIHIGPGRAFYATGEIIGDIRKAHC
>O.FR.2000.AM262125.21502
CVRPGNNTVKEMRVGPMAWYSMELERNGSRTNSRTAFC
>A.RW.1992.92RW026_di1sCD.634
CTNLNNNTRRSIRIGPGQAFYATGDIIGDIRKAHC
>B.NL.1996.H4_137_3H10.28172
CTRPTNNTRKSIHLGPGRAFYATGDIVGNIRQAHC
>B.US.2006.CH40E_C9.28465
CTRPNNNTRKSIPMGPGKAFYARGDITGDIRKAYC
>B.TT.-.SC51-QH1302c.23a.13507
CTRPNNNTRKSIHLGAGRALYTGEIIGDIRQAHC
>A1.TZ.-.TZ7.-
CTRPNNNTRKSIHIGPGQAFYAIGDVIGNIRQAQC
>D.UG.1997.9FPC8.29451
CTRPFNNTRQGVHIGPGLALYADTTVIGDIRQAHC
>B.US.-.patient_WCM1.-
CTRPNNNTRKSIPIGPGRAFFTTGDIIGDIRQAHC
>B.CH.1995.PR106pre_15.12946
CIRPNNNTRKSIHIGPGRVFYTTGDIIGDIRQTHC
>C.IN.1993.93IN905.315
CTRPNNNTRKSIRIGPGQTFYATGDIMGDIRQAHC
>B.NL.1987.ACH171_25rad12.711
CTRPSNNTRKSIHIGPGRAFYTTGEVTGDIRQAHC
>D.UG.1998.602MPC8.29461
CTRPNNNTRQSTHIGPGIALFTTNIIGDIRQAYC
>B.TT.1997.SC25C_8H5.13486
CTRPNNNTRRGVTIGPGRVFYTGQVIGDIRQAHC
>B.IT.1997.child_B306_month_40_clone_1.27804
CIRPNNNTRKSIPMGPGRAFYATGEIIGNIRQAHC
>C.MW.1996.S053.6363
CERPGNNTRKSVRIGPGQTFYATGEIIGNIRQAHC
>B.SE.-.2242_63:2_3.19520
CTRPNNNTRKGIHIGPGRAFFTTGAIIGNIRQAHC
>B.US.-.Pat1_3_24.11100
CTRPNNNTRKSINIGPGRAFYTTGEIIGDIRQAHC
>C.ZA.1998.TV007A.912
CPRPNHNTRRSIRIGPGQAFYATGDIIGDIRQAHC
>B.NL.-.14PREB2.842
CTRPSNNTRKSIHLGPGRAFYATGDIIGNIRKAHC
>B.AU.-.LDRFM_B.-
CTRPNNNTRKGIHIGPGSAFYATGDIIGDIRQAHC
>B.GB.1997.CW037A015.1114
CTRPDNNTRKSIHIGPGRAFYATGDIIGNIRQAHC
>B.US.-.Pat1_3_6.11100
CTRPNNNTRKSIPIGPGRAFYATGEIIGDIRQAHC
>D.UG.1997.326MPc02.29450
CTRPNNNTRQGVHIGPGQALYTTNIIGDIRQAYC
>B.CN.2003.774.29178
CTRPNNNTRKSIPLKPGRAWYTTGQIIGDIRQAHC
>B.US.2002.APV_14.24059
CTRPSNNTRKSITIGPGRAFYATGDIIGDIRQAHC
>C.ZA.1999.99ZATM12.8188
CTRPNNNTRQSVRIGPGQVFYATNDIIGDIRQAYC
>B.BE.1996.R21_02_466.16056
CTKPNNNTRRSISLGPGRAYYATGDIIGDIRQAHC
>B.US.-.7069P_c06.6996
CTRPNNNTRKSIPMGPGRAMYATGDIIGDIRKANC
>C.ZA.1998.DU151-e.2483
CTRPNNNTRKSIRIGPGQTFYATDAIIGNIREAHC
>B.US.-.7069C_c04.6996
CTRPNNNTRKSIHMGPGRAMYATGDIIGDMRQAHC
>D.UG.1997.9FPC2.29451
CTRPFNNTRQGVHIGPGIALYTEMIGDIRQAHC
>C.ZA.1998.98ZABLM84.12318
CIRTGNNTRKSVRIGPGQTFYATGAIIGDIRQAHC
>B.CH.1997.PR122pre_05.10832
CTRPNNNTRKSIPIGPGRAFYTTGGIIGDIRQAHC
>D.UG.1998.602MPC2.29461
CTRPNNNTRQSTHIGPGKALFTTNIIGDIRQAYC
>B.US.1995.PRB931_06_TC3.16148
CTRPNNNTRKGIHIGPGKAFYTTGEIIGNIRQAHC
>B.US.2004.APV_9.24054
CTRPNNNTRKGVHIGPGRAFYATGEIIGDIRKAHC
>B.US.2003.APV_6.24051
CTRPNNNTRKGIHIGPGRAFYATGEIIGDIRQAHC
>01_AE.KH.-.KH012.-
CTRPSNNTRTSITIGPGQVFYRTGDIIGDIRKAYC
>B.CH.1998.PR111pre_09.23091
CTRPSNNTRKSITIGPGRAFYTAEVIGNIRAAYC
>B.US.-.Pat1_2_12.11100
CTRPSNNTRKSIPIGPGRAFYATGDIIGDIRKAHC
>B.BE.1995.H10_09_243.16051
CTRPNNNTRKSIHIGPGRAFYTTGEIIGKIRQAHC
>B.US.-.Pat2_2_8.11101
CIRPNNNTKRSIHLGLGRRFYTTEIIGDIRKAYC
>B.NL.1986.ACH0039_21d5.117
CTRPNNNTRKSISIGPGRAFYATGEIIGDIRQAHC
>02_AG.CM.2001.01CM_0005BBY.9959
CTRPGNNTRKSVRIGPGQTFYATGDIIGDIRKAHC
>D.UG.1997.183MPc15.29454
CIRPNNNTRQSIHIGPGQAIYTTGVIGDIRKAHC
>B.NL.1994.H1_46_5B6.28173
CTRPNNNTRKSIPIGPGRAFYATGDIIGDIRKAHC
>B.US.1997.1054_07_TC4.27182
CTRPNNNTIKGIHIGPGRAFYTTGQVIGDIRKAYC
>B.SE.-.2282_41_10.19521
CTRPNNNTRKSIHMGPGRAFYTTGQIIGDIRQAHC
>B.CH.1997.PR115pre_01.10829
CTRPNNNTRKSIPMGPGRAFYATGAIIGDIRQAHC
>A1CDGKU.ZA.1999.CM4.2469
CIRPTNNTRQSIRFGPGQVFFGTDVIGDIRQAHC
>B.BE.1994.Q0_25_326.16055
CIRPNNNTRKGIHLGPGGALYATGGIIGDIRRAYC
>B.SE.-.2282_21_1.19521
CTRPNNNTRKGIHIGPGRAFYTTGGIIGDIRQAHC
>B.BE.1996.I22_06_285.16052
CIRPNNNTRKSIHIAPGRAFYATGEIIGDIRQAHC
>A.RW.1988.LSP8.-
CTRPNNNTRKSVRIGPGQAFYATGDIIGDIRKAHC
>C.MW.1996.S194.6367
CIRPGNNTRKSIRIGPGQAFYATGDIIGDIRQAHC
>B.US.-.patient_WCM23.-
CTRPNNNTRKSINMGPGRAFYATGDIIGDIRQAHC
>C.ZA.2005.05ZAFV11.-
CIRPGNNTRKSVRIGPGQAFYATGDIIGDIRQAHC
>B.BE.1996.H25_A5_251.16051
CTRPSNNTRKSIHIGPGRAVYTTGEIIGRIRQAHC
>B.GB.1997.CW048.1115
CTRPSNNTRKSIPIGPGRAFYTTGEIIGDIRKAHC
>B.BE.1996.A25_10_376.16049
CTRPSNNTGKSITIGPGRAFYTTGEIIGDIRQAHC
>B.CN.2003.419.29180
CTRANNNTRKSIPLGPGKAWYTTGDIIGDIRQAHC
>B.BE.1994.H0_20_234.16051
CTRPNNNTRKSISIGPGRAFYTTGEIIGETRQAYC
>B.CH.1998.PR111pre_03.23091
CTRPSNNTRRGIHIGPGRAFYTTGEVIGDIRAANC
>B.BE.1994.C0_01_415.16050
CTRPNNNTRKSIHIGPGRAFYTTGEIIGDIRKAHC
>C.BW.2003.03BW_6274.-
CTRPGNNTRKSVRIGPGATFYATGDIIGDIRQAHC
>D.UG.1998.372FPc04.29467
CTRPFNNTRRGVHIGPGSAYFTGKIVGNIRQAHC
>D.UG.1997.326MPc06.29450
CTRPNNNTVQSVHIGPGKALYTTGIIGDIRQAHC
>B.NL.1993.H5_40_4G11.28171
CTRPNNNTRRSIHMGPGGALYTTGAIIGNIRQAHC
>B.US.1995.6240_08_TA5.23541
CTRPNNNTRKGIHIGLGRALYATGDIIGDIRQAHC
>C.ZM.2003.ZM214M.10584
CMRPGNNTRRSVRIGPGQTFYATGEIIGDIRQAHC
>C.MW.1996.S073.6379
CTRPNNNTRKSVRIGPGQTFYATDIIGDIRQAHC
>D.UG.1999.99UGD26830.14289
CTRPGNNTRQSIHLGPGQALWTTTDIIGNIRQAHC
>B.CH.1998.PR111pre_12.23091
CTRPSNNTRRGIHIGPGKAFYTTGGVIGDIRKANC
>B.US.1991.712.425
CIRPNNNTRKSIHIGPGRAFYTTGDIIGDIRKAHC
>A1.BE.1987.VI75.16048
CTRPNNNTRKSVRIGPGQAFYATGDIIGDIRQAHC
>B.US.1998.WC3_0498_1.27170
CIRPNNNTRKSIPMGPGKAFYATGDIIGNIRLAYC
>C.MW.1996.C054.14720
CTRPGNNTRKSIRIGPGQAFYATGDIIGDIRQAHC
>O.FR.2000.AM262127.21502
CVRPGDNSVKEMRAGPMAWYSMELERNGSRTNSRTAFC
>D.KE.2001.NKU3006.4265
CTRPSNNTRQSIRIGPGQAFYTTEVIGNIRLAFC
>B.NL.1989.H2_20_9C7.28170
CTRPNNNTRKSIHIGPGRALYATGEIIGNIRQAHC
>B.US.1997.9014_01_TB1.16107
CMRPNNNTRKSINIGPGRAFYATGDIIGDIRQAHC
>B.BE.1994.U0_28_393.16058
CTRPNNNTRKGIHMGPGKVFYATGQIIGNIRQAHC
>B.CN.2003.551.29190
CTRPNNNTRKSINLGPGRAWYTTGQIIGDIRQAHC
>B.TT.-.SC24-QH0797c.3.13506
CTRPNNNTRKSIHIGPGKALYTGEIIGDIRQAHC
>B.CH.1997.PR128pre_08.10836
CTRPSSNTRKSIHLGLGRAFYATGEIIGDIRQAHC
>G.CM.2000.00CMNYU1678.5153
CTRPGNNTRKSIRIGPGQTFYATGDIIGNIRQAHC
>B.SE.-.J3899.24081
CTRPNNNTRKSIHIGPGRALYATGDIIGDIRQAHC
>02_AG.DJ.1991.DJ258A.2900
CSRPGNNTRKSVRIGPGQTFYATGDIIGDIRQAHC
>B.NL.1989.H4_049_7B2.28172
CTRPNNNTRKSINIGPGRALYTTGEIIGNIRQAHC
>C.MW.1996.S159.6345
CTRPGNNTRKSVRIGPGQTFYATDDIIGDIRKAHC
>B.GB.1997.CW037.1114
CTRPNNNTRKSIHIGPGRAFYTTGGIIGNIRQAHC
>14_BG.BE.2002.VI2627.16034
CTRPGNNTRKSITFGPGQAFYATGDIIGDIRKAHC
>-.GH.2002.02GH_NKS22.19229
CSRPGNNTRRSVRIGPGQTLYAAGDIIGDIRQAHC
>B.NL.1994.H4_104_3G11.28172
CTRPNNNTRKSIHIGPGKAFYATGEIIGNIRQAHC
>B.CN.2003.772.29178
CTRPNNNTRKSIPLGPGRAWYTTGQIIGDIRQAHC
>B.CH.1997.PR115pre_14.10829
CTRPNDNTRKSIPMGPGRAFYATGAIIGDIRQAHC
>C.ZA.2005.05ZAFV8.-
CTRHNNNTRKSVRIGPGQTFYATGDIIGDIRQAHC
>B.GB.1997.CW010.1112
CTRPNNNTRKSISFGPGSAMYATGAIIGDIRQAHC
>D.UG.2001.605FIC1.29455
CLRPYNNTRQGTHIGPGRAFFTTNIVGDIRQAHC
>C.ZA.1999.99ZATM10.2901
CTRPNNNTRKSIRIGPGQTFYATNIIGDIRQAYC
>A.RW.1992.92RW026_B.634
CTRPNNNTRRSIRIGPGQAFYATGDIIGDIRKAHC
>B.BE.1997.T21_126_527.16057
CTRPNNNTRKGIHIGPGRAFYATGEIIGNIRQAHC
>B.BE.1994.H0_13_232.16051
CIRPNNNTRKSITIGPGRAFYTTGEIIGEIRQAHC
>B.CH.2003.NAB03_2G12_II_wk6_cl_3.23090
CIRPNNNTRKSIHIGPGRAFYATGEIIGNIRQAHC
>B.BE.1994.A0_04_346.16049
CTRPNNNTRKSITIGPGRAFYTTGEIIGDIRQAHC
>01_AE.TH.1990.CM235.19931
CTRPSNNTRTSIRIGPGQAFYRTGDIIGDIRKAYC
>B.CH.1997.PR128pre_02.10836
CTRPNNNTRKSIHIAPGSAFYATGDIIGNIRQAYC
>B.BE.1994.Q0_73_465.16055
CIRPNNNTRKGIHLGPGGAFYATGGIIGGIRQAYC
>BC.BR.1992.92BR023.13877
CTRPNNNTRKSIHIGPGKAFYATGEIIGNIRQAYC
>B.ZA.1998.TV015.1103
CTRPGNNTRKSISMGPGRAFYATGDIIGDIRQAYC
>02_AG.CM.1997.97CM_MP573.20525
CTRPDNNTRKSVRIGPGQAFYTNEIIGDIRKAHC
>B.SE.-.1865_49_10.19519
CIRPNNNTIKSIHIGPGRAFYTTGQIIGDIRQAHC
>O.FR.1993.V3LOO.21502
CVRPGNNSVQEIKIGPMAWYSMQIEREGKGANSRTAFC
>B.TT.1998.SC05C_8A10.13484
CTRPNNNTRKSIHIGPGSVFYTGEIIGNIRQAHC
>C.SN.1990.90SE_364.10011
CARPNNNTRKSMRIGPGQTFYATGDIIGDIRQAHC
>B.BE.1994.Q0_78_469.16055
CIRPNNNTRKGIHLGPGGALYATGGIIGDIRQAYC
>B.ES.-.601.11206
CTRPNNNTRKSIPMGPGRAFYATGQIIGDIRQAYC
>B.BE.1996.A33_05_383.16049
CARPNNNTRKSIHIGPGRAFYTTGEIIGDIRQAHC
>B.US.-.Pat1_3_2.11100
CTRPNNNTRKSIPIGPGRALYATGDIIGDIRKAHC
>B.BE.1996.R21_04_468.16056
CTRPNNNTRRSISLGPGRAYYATGDIVGDIRQAHC
>B.BE.1995.I10_22_299.16052
CTRPNNNTRRSIYIAPGSAFYATGEIIGDIRQAHC
>B.CH.1997.PR112pre_01.10828
CTRPNNNTRKSITIGPGRAFYATGDIIGDIRQAHC
>B.CH.1996.PR126pre_02.23581
CTRPNNNTRKGIHIGPGRAFYATGDIIGDIRKAHC
>B.US.-.patient_WCM15.-
CTRPNNNTRRSIHIGPGRAFHATGEIVGNIRQAHC
>C.TZ.2001.01TZ_BD911.7094
CTRPNNNTRKSIRIGPGQTFYATDIIGDIRQAYC
>B.CH.1996.PR126pre_06.23581
CTRPNNNTRKGINIGPGRAWYTTGDIIGDIRKAHC
>B.BE.1996.A25_13_378.16049
CTRPNNNTRKSIHIGPGRAFYTAGEIIGDIRQAHC
>A1.KE.1999.KNH1088.4242
CTRPNNNTRKGIHIGPGQAFYATGEIIGDIRQAHC
>B.NL.1996.H4_137_3B2.28172
CTRPTNNTRKSIHIGPGRAFYATGDIIGDIRQAHC
>B.TT.1998.TT27P_8C2.13488
CTRPNNNTRRSITFGPGAAFYTGEIIGDIRQAYC
>01_AE.JP.1993.NH2V_14.715
CTRPSNNTRTSITIGPGQVWYRTGDIIGNIRKAYC
>B.NL.1998.H4_146_2D9.28172
CTRPNNNTRKSIHIGPGKTFYATGEIIGNIRQAHC
>B.US.2001.APV_1.24046
CTRPNNNTRKSIPIGPGRAFFATDIIGDIRQAHC
>B.BE.1989.VI342.16045
CTRPNNNTRKSIPMGPGKAFYATGEIIGDIRQAHC
>B.AU.-.NDROM_B.-
CTRPNNNTRTGIPMGPGRAMYATGDIIGNIRQAYC
>D.UG.1998.602FIC10.29447
CTRPNSNTRQSTHIGPGKALFTTNIIGDIRQAYC
>B.BE.1996.I22_14_289.16052
CTRPNNNTRKSIPIGPGRASYATGDIIGDIRQAHC
>B.CH.1998.PR111pre_01.23091
CTRLNNNTRRSINIGPGRAWYTTGEVIGDIRKANC
>C.ZA.1998.TV019.891
CTRPGNNTRKSIRIGPGQAFFATGAIIGDIRKAYC
>B.TH.1992.92TH026_06.635
CTRPNNNTRKSIPLGPGQAWYTTGQIIGNIRQAHC
>B.US.1990.BORId9_4F12.14179
CTRPNNNTRKGIHIGPGKTFYTTGGIIGDIRQAYC
>B.CH.1997.PR118pre_02.12945
CTRPGNNTRKSIHIGPGRAFYATDIIGDIRQAYC
>B.AU.-.EDRPM_C.-
CTRPNNNTRTSIPMGPGRALYATGDIIGNIRQAYC
>C.ZA.1999.DU422-e.2479
CTRPNNNTRKSVRIGPGQTFYATGAIIGDIREAHC
>B.CH.1998.PR111pre_10.23091
CTRPNNNTRRSITIGPGKAFYTTGGVIGDIRKANC
>C.ZA.2001.01PB1ZA.14617
CTRPNNNTRKSVRIGPGQAFYATGDIIGNIRQAYC
>B.AU.-.EDLFC_4.-
CLRPNNNTRKSIHMGPGKAFYATGDIIGDIRQAYC
>C.BW.2003.03BW_0900.-
CTRPSNNTRKGIRIGPGQTFYATGDVIGDIRQAHC
>D.UG.1998.372MIc12.29452
CTRPFNNTRRGVHIGPGSAYFTEKIVGDIRQAHC
>C.MW.1996.S172.6372
CTRPNNNTRQSIRIGPGQVFYATGDIIGDIRQAHC
>B.ES.-.588.11202
CTRPNNNTRKGIHIGPGRAFYATDIIGDIRQAHC
>C.BW.2003.03BW_1065.-
CIRPNNNTRQSIRIGPGQAFFATGDIIGDIRQAYC
>B.NL.1984.ACH0208_11b11b.12937
CTRPNNNTRRSIHIGPGRAFYTTGQIIGDIRQAYC
>B.NL.1988.ACH171_31roa5.711
CTRPGNNTRKSIHIGPGRAFYTTGEIIGKIRQAHC
>B.TT.2001.TT112PC_3E6.13493
CTRPNNNTRRSIHMGPGKALYTGDIIGDIRQAHC
>B.AU.-.LDLPMON_A.-
CTRPNNNTRKGILLGPGSAFYATGDIIGDIRQAHC
>B.AU.-.LDROCE_25.-
CTRPNNDTRKSIHLGPGSAFYAPGDIIGDIRQAHC
>B.BE.1994.C0_03_417.16050
CTRPNNNTRKSIHIGPGRAFYTTGEIIGDIRKAYC
>C.BW.2003.03BW_1718.-
CARPNNNTRKSIRIGPGQTFYATNDIIGNIRQAHC
>B.SE.-.2242_45_10.19520
CTRPNNNTRKGIHMGPGRALYTTGAIIGDIRQAHC
>C.MW.1996.S123.6377
CTRPSNNTRKSVRIGPGQTFYATGDIIGDIRQAHC
>02_AG.CM.2001.01CM_0008BBY.9958
CIRPSNNTRRSMRIGPGQTFYATGDIIGNIRRAYC
>B.SE.-.LN_3_CD4.13681
CTRPNNNTRRSIHIAPGRAFYATGKIIGDIRQAHC
>B.CH.1997.PR120pre_11.23580
CTRPSNNTRRSITIGPGRAFYATGEIIGDIRKAHC
>B.BE.1996.H25_A19_257.16051
CTRPSNNTRKSITIGPGRAFYTTGEILGEIRQAHC
>B.AU.-.EDLPM_C.-
CIRPNNNTRKSIHMGPGKAFYATGDIIGDIRQAYC
>D.UG.1997.108FPc04.29466
CTRPNNNTRKSIHLGPGQAFYTTEIIGDIRQAYC
>B.NL.-.0845h4.841
CTRPNNNTRKSINIGPGRAWYATGKIIGNIRQAHC
>C.TZ.2001.A246.7085
CTRPGNNKRRSVRIGPGQTFYATGEIIGNIREAHC
>C.MW.1993.93MW960.428
CTRPNNNTRKSIRIGPGQTFYATNEIIGNIREAHC
>D.UG.1999.99UGA08483.9697
CTRPYNNTIQSVQMGPGRAWYTSGITIIGDIRQAHC
>B.TT.1994.SC33_4A4.27234
CTRPGNNTRKSIPIGPGRAFYTTGDIIGDIRKAHC
>C.ZA.1998.TV003.915
CTRPNNNTRKSIRIGPGQTFYATNGIIGNIRQAHC
>01_AE.KH.-.KH006.-
CTRPSNNTRTSITMGPGQAFYRTGDIIGDIRKAYC
>B.US.-.Pat1_3_16.11100
CTRPNNNTGKSIPIGPGRAFYATGEIIGDIRQAHC
>C.BW.2003.03BW_4473.-
CMRPNNNTRKSVRIGPGQTFYATGDIIGNIRQAHC
>B.BR.1992.92BR021_Dpi.8563
CTRPNNNTRKSIHMGWGRAFFSTGELIGNIRQAHC
>B.US.1993.22202V3_1.714
CTRPNNNTRKGIHIGPGRTFYTTGEIIGDIRQAHC
>B.CH.1997.PR128pre_13.10836
CTRPNNNTRKSIHIGPGSAFYATGDIIGNIRQAYC
>C.TZ.1998.98TZ013.14331
CTRPGNNTRKSVRIGPGQTFYTNDIIGDIRQAYC
>02_AG.BE.2002.VI2641.16035
CTRPNNNTRRDIGIGPGQTFFAAGAIIGDIRQASC
>B.CH.1996.PR126pre_04.23581
CTRPSNNTRKGIHIGPGRAFYATGDIIGDIRKAHC
>B.US.1985.BAL1A.323
CTRPNNNTRKSIHIGPGRALYTTGEIIGDIRQAHC
>D.UG.1997.338FIc07.29465
CTRPSNNTRQSTRIGPGQVLFTTKVIGDIRQAYC
>B.US.1997.1051_12_TD12.13622
CVRPNNNTRRSITIGPGRAFYTGEIIGNIRKAYC
>A1.IN.2001.1579A.11283
CTRPNNNTRESVRIGPGQTFYTSNIIGDIRQAHC
>B.FR.-.T28_R5_1.11540
CTRPSNNTRKSVHIGPGRALYTTDIIGDIRKAYC
>B.NL.1998.H4_146_1D5.28172
CTRPTNNTRKSIHIGPGRAFYATGDIVGNIRQAHC
>C.ZA.2005.CAP210_2_00_E8.20446
CIRPGNNTRRSIRIGPGQAFYAMGDIIGNIREAHC
>B.CH.1995.PR106pre_01.12946
CIRPNNNTRKSIHIGPGRAFYTTGDIIGDIRQAHC
>B.TT.1998.TT34P_8C11.13491
CTRPNNNTRRGIHVGPGQALYTGDIIGDIRQAHC
>B.CH.1997.PR122pre_06.10832
CTRPNNNTRKSIPIGPGRAFYTTGEIIGNIRQAHC
>C.BR.2003.RS006.-
CTRPNNNTRESIRIGPGQTFYATGEIIGDIRQAYC
>B.SE.-.2239_45_1.19522
CTRPNNNTRRDIHIGPGRAFYATGGIIGNIRQAHC
>B.US.1997.367.3089
CTRPNNNTRRSVRIGPGGAMFRTGDIIGDIRQAHC
>C.ZA.1997.97ZAPET192.12312
CTRPGNNTRKSIRIGPGQTFYATGDIIGDIRKAYC
>A.CM.2001.01CMNYU5308.5162
CTRPSNNTRKSIPIGPGQAIYATGEIIGDIRKAHC
>01_AE.KH.-.KH011.-
CTRPSNNTRTSISIGPGQVFYRTGDIIGDIRKAYC
>C.MW.1996.S047.6355
CTRPGNNTRKSVRIGPGQTFYATGDIIGDIRQAHC
>D.UG.2001.605MPC9.29460
CSRPYKRMQRRTHIGTGQALFTTNVVGDIRKAHC
>A.CM.2000.00CMNYU809.5164
CTRPNNNTRKGIHIGPGRTFYATDAIIGNIRQAHC
>D.UG.1997.338FIc01.29465
CTRPSNNTRQSTRIGPGQALFTTKVIGDIRQAYC
>B.SE.-.2242_56_2.19520
CTRPNNNTRKGIHIGPGRAFYTTGAIIGDIRQAHC
>D.TZ.-.TZ21.-
CTRPSNNTRQGIHIGPGQALYTTKIIGDIRQAHC
>C.MW.1996.S032.6350
CTRPGNNTRKSMRIGPGQTFFATGEIIGDIRQAHC
>01_AE.TH.1992.92TH019.648
CTRPSNNTRTSITIGPGQVFYRTGDIIGDIRKAHC
>B.SE.-.3899_1_1.24081
CTRPNDNTRKSIHIGPGRALYATGDIIGDIRQAHC
>C.MW.1996.C120.5682
CTRPGNNTRKSVRIGPGQTFYATGEIIGNIRQAHC
>C.ZA.1997.97ZAPET100.15689
CTRPSNNTRKSIRIGPGQAFFATGEIIGDIRQAHC
>B.CH.1997.PR120pre_07.23580
CTRPSNNTRKSITIGPGKAFYATGEIIGDIRKAHC
>-.GH.2003.03GH_NSU23.19237
CTRPHNNTRRSWRIGPGQTFYATGDIIGDIRQAHC
>A.RW.1988.LTNP7.12261
CTRPYNNTRKSVRIGPGQAFYATGAIIGNIRQASC
>B.BE.1995.U11_51_432.16058
CTRPDNNTRKGIHMGPGKVFYATGQIIGDIRQAHC
>D.UG.1997.326MPc07.29450
CTRPNNNTRQGVHIGPGQALYTTDIIGDIRQAYC
>B.US.1990.US4.10009
CIRPNNNTRKSIHIGPGRAFYATGDIIGDIRQAHC
>D.UG.2001.605MPC3.29460
CTRPYNNTRQSTHIGPGQAPYTTHVIGNIRQAYC
>B.NL.1993.H5_25_8D4.28171
CTRPNNNTRRSIHIGPGRAFYTSGGIIGDIRQAHC
>B.US.-.Pat1_6_2.11100
CTRPNNNTRKSINIGPGRAFYTTGDIIGDIRQAHC
>C.MW.1996.S119.6381
CIRPSNNTRRSVRIGPGQTFYATGEITGDIRQAHC
>-.GH.2002.02GH_NT9.19240
CIRPNNNTRKGIHIGPGRTFYATGDIIGDIRQAHC
>G.CM.1999.99CMLB11.3072
CTRPNNNTRKSISIGPGQAFYATGDIIGDIKKAYC
>01_AE.TH.1992.92TH024.650
CTRPSNNTRTSITIGPGQVLYKTGDIIGDIRKAYC
>B.NL.1991.H3_28_5C12.28169
CTRYNNNTRRSIPLGPGRAFYATGDIIGDIRQAQC
>C.BW.2003.03BW_6351.-
CIRPGNNTRKSVRIGPGQTIYATGDIIGDIRQAHC
>D.UG.1997.9FPC7.29451
CTRPFNNTRKGVHIGPGLALYADTTVIGDIRQAHC
>B.CH.1997.PR120pre_01.23580
CTRPSNNTRKSITIGPGRAFYATGEIIGDIRKAHC
>01_AE.TH.1996.96TH_NP1046.9693
CTRPSNNTRTSITIGPGQVFYRTGDITGDIRKAFC
>-.GH.2003.03GH_NSU21.19235
CTRPNNNTRKSIRIGPGQAFYATGEIIGNIRQAHC
>O.FR.1998.AM262120.21502
CVRPGNNSVQEMRVGPMAWYSMELEKNGSRTNSRTAFC
>AG.CM.1999.99CMLB20.3060
CIRPNNNAIKNVGIGPGQTFYTTGKIIGNISQAYC
>O.FR.1995.AM262114.21502
CVRPGSNSVQEIKIGPMAWYSMQLEQDGKRANARTAFC
>B.CH.1995.PR106pre_09.12946
CIRPNNNTRKSIHIGPGRVFYTTGDIIGDIRQAHC
>B.US.-.patient_WCM7.-
CTRPNNNTRKSIHIGPGRAFYGTDIIGDIRQAHC
>B.BE.1995.I10_13_281.16052
CTRPNNNTRKSIPIGPGRAFYATGETIGDIRQAHC
>B.AU.-.NDRPC_2.-
CTRPNNNTRTSIPMGLGRAMYATGDIMGNIRQAYC
>B.US.-.Pat1_3_18.11100
CTRPNNNTRKSIPMGPGRAFYATGEIIGDIRQAHC
>C.ZA.2005.05ZAFV7.-
CTRPGNNTRKSVRFGPGQAFYATGDIIGDIRQAHC
>B.NL.1990.dp10_c8.12937
CTRPNNNTRKSIHIGPGRAFYTTGQIIGDIRQAYC
>B.TT.1997.SC51C_8A12.13507
CTRPNNNTRKSIHLGPGSVFYTGEIIGDIRQAHC
>B.CN.2004.5643.29183
CTRPNNNTRKSIHLGLGRAWYATGEIIGNIRQAHC
>B.IT.1998.child_B306_month_52_clone_6a.27804
CIRPNNNTRKSIPMGPGRAFYATGGIIGDIRQAHC
>02_AG.US.1998.98US_MSC5007.13720
CTRPNNNTRKSVRIGPGQTFYATGDIIGNIRQAYC
>B.NL.1990.dp13_a4.12937
CTRPNNNTRKSIPIGPGRAFYTTGQIIGDIRQAYC
>A1.KE.1994.Q842-d14.1121
CTRPNNNTRKSIPIGPGQAFYATGDIIGDIRQAHC
>B.BR.1992.92BR021_Cpi.8563
CTRPNNSTRKSIHMGWGRAFYATGEIIGNIRQAHC
>B.US.-.H0002GH.11550
CTRPNNNTRKSIHVGPGKAIYTTEIIGNIRQAHC
>01_AE.TH.1990.90TH_CM240.19932
CTRPSNNTRTSITIGPGRVFYRTGDIIGNIRKAYC
>B.US.-.7047C_c04.6968
CTRPSNNTRKSIHMGPGRVLYTTGGIIGDIRQAHC
>C.ZA.1998.TV001A.899
CTRPNNNTRKSVRIGPGQAFYATNDVIGNIRQAHC
>D.UG.1998.98UG_57128.3961
CTRPSNNTRRSVHIGPGQAIYSTGQIIGDIRKAHC
>B.CH.1997.PR107pre_03.23090
CTRPNNNTRKSIHIGPGRAFYATGEIIGNIRQAHC
>B.SE.-.2242_45_7.19520
CTRPNNNTRKGIHMGPGRAFYTTGAIIGDIRQAHC
>C.TZ.-.TZ19.-
CTRPNNNTRESIRIGPGQTFYATGDIIGDIRQAHC
>B.BE.1995.I10_05_277.16052
CTRPNNNTRKSIHIAPGRAFYATGEIVGDIRQAHC
>B.CH.1996.PR117pre_14.10830
CARPNNNTRRSITIGPGRAFYATDIIGDIRKAHC
>B.US.-.patient_WC3.-
CTRPNNNTRKSIHIGPGKAFYTTGEIIGDIRQAHC
>B.IT.1998.child_B306_month_52_clone_2a.27804
CIRPNNNTRKSIHMGPGRAFYTTGEIIGNIRQAHC
>C.ZA.2001.01PB8ZA.5882
CTRPNNNTRKSVRIGPGQALYATGGIIGDIRQAHC
>A1.UG.1998.120FIc02.29457
CTRPGNNTRKSIHIGPGQAFYATGAITGDIRQAHC
>B.TT.1998.SC05C_8A11.13484
CTRPNNNTRKSITIGPGSVFYTGEIIGDIRRAHC
>A.RW.1988.LTNP5.12259
CTRPNNNTRRSVRIGPGQAFYATGDIIGDIRQAYC
>C.ZA.1998.TV001.899
CTRPNNNTRKSVRIGPGQAFYATNDVIGDIRQAHC
>B.US.-.patient_WCM14.-
CTRPNNNTRKGIHIGPGRAWYTTGEIIGDIRQAHC
>B.US.1990.BORId9_2E12.14179
CTRPNNNTRKSIHIGPGRTFYTTGDIIGDIRQAYC
>C.ZA.1998.Du123.23589
CTRPNNNTRKSIRIGPGQTVYATNDIIGDIRQAHC
>A1D.KE.-.FJ443124.-
CIRPSNNTRKSVRIGPGQTFYATGEIMGDIRQAHC
>C.MW.1996.C111.6378
CTRPNNNTRKSIRIGPGQTFYATNEIIGNIRQAHC
>A.CM.2001.01CMNYU6283.5150
CIRPNNNTRKSIRIGPGQAFYARGDVISNIRHAYC
>C.ZA.1999.99ZASW38.8572
CTRPGNNTRKSVRIGPGQAFYATGDIIGDIRKAYC
>B.AU.-.NDROM_A.-
CTRPNNNTGTCIPMGPGRAVCATGDIIGNIRQAYC
>AG.CM.1999.99CMLB9.3071
CTRPNNNTRKRVPIGPGQTFYATDIIGNIRQAHC
>B.US.-.Pat2_2_1.11101
CVRPNNNTRRGIHIGLGRRFYTTEIVGDIRKAYC
>B.CH.1997.PR107pre_01.23090
CTRPNNSTRKSIHIGPGRAFYATGEIIGNIRQAHC
>D.UG.1996.32MPC3.29468
CIRPYYNTRGHTHIGAGRAYYITKIIGGIRQTHC
>B.NL.1985.H2_5_12G9.28170
CTRPNNNTRKSIHMGPGRAFYTTGEIIGDIRQAHC
>C.BW.2003.03BW_4437.-
CTRPNNNTRQSMRIGPGQTFYATGDIIGDIRQAHC
>C.ZA.1997.97ZAPET137.12311
CIRPNNNTRKSIRIGPGQVFYANNDIIGDIRQAHC
>C.ZA.1999.99ZASW38.8575
CTRPGNNPRKSVRIGPGQAFYATGDIIGDIRQAYC
>02_AG.CM.1997.97CM_MP569.20523
CSRPGNNTRQSVRIGPGQTFYATGEIIGDIRQAHC
>B.US.1998.1059_09_A4.23546
CTRPNNNTRKSITFGPGRAFYTTGDIIGDIRKAYC
>C.MW.1996.S009.6383
CTRPHNNTRKSVRIGPGQTFYATGDIIGDIRQAHC
>C.ZA.2000.00ZATM33.12331
CIRPNNNTRQSVRIGPGQTFFANDIIGDIRQAHC
>B.CN.2004.3321.29192
CTRPNNNTRKSINLGPGRAWYATGQIIGDIRQAHC
>B.CN.2003.14711.29187
CTRPNNNTRKSIHIGPGRAWYATGEIIGDIRQAHC
>B.CN.2003.554.29190
CTRPNNNTRKSINLGPGQAWYTTGQIIGDIRQAHC
>A.KE.2000.00KE_KER2018.4237
CARPSNNTRKSVHIGPGQAFYATGAITGDIRQAYC
>C.ZA.1998.ZA_Du151b.2483
CTRPHNNTRQSVRIGPGQAFFATREIIGDIRQAHC
>-.GH.2002.02GH_NT33.19244
CTRPNNNTRTSVRIRPGQTFYGTGEIIGNIRQAHC
>B.IT.1997.child_B306_month_40_clone_2.27804
CIRPNNNTRKSIPMGPGRAFYATGAIIGNIRQAHC
>C.ZA.1998.DU123.23589
CTRPNNNTRKSIRIGPGQTFYATNDIIGDIRQAHC
>B.ES.-.625.11187
CTGPNNNTRRSISIGPGGAFYTTGDIIGDIRQAYC
>B.US.1992.301727N.35
CTRPSNNTRKSVHIGPGRAFYTTGEIIGDIRQAHC
>C.MW.1996.S200.6346
CTRPNNNTRKSMRIGPGQTFYATGDIIGDIRQAHC
>B.TH.1992.92TH026_di1sCD.635
CTRPNNNTRKSIPLGPGQAWYTTGQILGDIRQAHC
>B.NL.1993.H3_40_11D9.28169
CTRHHNNTRRSIHLGPGRAFYATGDVIGDIRQAQC
>B.TT.-.SC51-QH1490c.11a.13507
CTRPNNNTRKSIHLGAGRALYTREIIGDIRQAHC
>B.NL.1994.ACH142_*E11.16064
CTRPNNNTRRSIPIGPGRAFYATGDIIGDIRKAHC
>B.US.1991.91US056.13973
CTRPNNNTRKGIHIGPGAAFYATGEIIGDIRQAHC
>B.US.1994.19242V3_11.722
CTRPNNNTRKSIPMGPGKAFYATGDIIGDIRQAHC
>C.ZA.2005.CAP45_2_00_G3.20442
CRRPNNNTRKSIRIGPGQAFYATNDIIGDIRQAHC
>B.SE.-.2242_45_5.19520
CTRPNNNTRKGIHMGPGRAFFTTGAIIGDIRQAHC
>C.MW.1996.S166.6365
CTRPNNNTRTSIRIGPGQTFYATGDIIGDIRQAHC
>D.UG.1997.9FPC3.29451
CTRPFNNTRQGVHIGPGLALYADASVIGDIRQAHC
>C.MW.1996.S141.6390
CTRPNNNTRKSIRIGPGQAFFATNEIIGDIRQAHC
>A2C.ZA.1998.DU178.2476
CTRPNNNTRRSVRIGPGQAFYTSDIIGDIREAHC
>B.CH.1997.PR128pre_05.10836
CTRPSNNTRKSIHIAPGRAFYATGDIIGNIRQAYC
>B.CH.1997.PR107pre_14.23090
CTRPNNNTRKSIHIGPGRAFYATGNIIGNIRQAHC
>B.NL.1993.H5_40_4F12.28171
CTRPNNNTRKGIHIGPGRAFYTSGGIIGDIRQAHC
>B.US.1997.1006_11_C3.4574
CTRPNNNTRKGIHIGPGRAFYATGQIIGDIKRAYC
>B.CH.-.NAB08_pass_wk16_cl_11.23092
CTRPNNNTRKGISIGPGRAFYTTGEVIGDIRQAHC
>B.US.-.Pat2_1_3.11101
CIRPNNNTKRSIHIGLGRRFYTTEIVGDIRKAYC
>B.US.-.Pat2_1_11.11101
CIRPNNNTRRGIHIGLGRRFYTTEIVGDIRKAYC
>B.AU.-.LDLOCE_15.-
CTRPNNNTRKGIHIGPGSAFYATGDIIGDIRKAHC
>C.ZM.2002.ZM197M.10581
CVRPNNNTRKSVRIGPGQTFFATGEIIGDIRQAHC
>B.CH.1996.PR126pre_05.23581
CTRPNNNTRKGIHIGPGKAFYATGDIIGDIRKAHC
>B.CH.1997.PR115pre_02.10829
CTRPNNNTRKSIHMGPGRALYATGAIIGDIRQAHC
>B.ES.-.R1.9817
CTRPNNNTRRGVHIGPRRGFYTTEIIGNIRQAHC
>B.CN.2003.535.29182
CTRPSNNTRKSINLGPGTAWYTTGQIIGDIRQAHC
>B.SE.-.2239_25_7.19522
CTRPNNNTRKDIHIGPGRAFYATGDIIEDIRQAHC
>B.NL.1992.H2_43_5C5.28170
CTRPSNNTRRGIHIGPGRAFYTTGEIIGDIRQAHC
>B.CN.2004.3325.29192
CTRPNNNTKKSINLGPGRAWYATGQIIGDIRQAHC
>B.US.-.7047C_c36.6968
CTRPNNNTRKSIHMGPGRVWYTTGGIIGDIRQAHC
>A1.KE.1994.Q47M1.679
CTRPNNNTRRSVRIGPGQAFYATGDIIGNIRQAHC
>B.BR.1993.92BR019_1gCR.72
CTRPGNNTRRSIHMGWGRAFYATGDIIGDIRQAHC
>C.MW.1996.S115.6344
CTRPDNNTRKSMRIGPGQTFYATGDIIGNIRQAHC
>B.BE.1994.Q0_79_470.16055
CIRPNNNTRKGIHLGPGGAFYATGGIIGDIRQAYC
>01_AE.TH.1992.92TH020.636
CTRPFNNTRTSLTIGPGQVFYRTGDIIGDIRKAYC
>D.UG.1997.326FIc01.29446
CTRPNNNTRKGVHIGPGQALYTTDIIGDIRQAYC
>D.UG.1996.32MPC1.29468
CIRPYYKTRERTHIGSGRAYYITRIKGNVRYTHC
>D.UG.1997.108MIc13.29444
CTRPNNNTRKSVHLGPGQAFYTTKIIGDIRQAYC
>C.ZA.1998.98ZABLM106.12317
CARPNNNTRKSIRIGPGQAFYATGEIIGNIRQAHC
>B.US.-.Pat1_1_3.11100
CTRPNNNTRKSIPIGPGRAFYATGDIIGDIRQAHC
>B.TT.1997.SC25C_8B3.13486
CTRPNNNTRRGVTIGPGRVFYTGEVTGDIRQAHC
>C.MW.1996.C040.6361
CTRPNNNTRKSIRIGPGQAFYATGDIIGDIRQAHC
>B.BE.1995.K11_08_221.16053
CIRPNNNTRKSIHIGPGSAFYTTGEIIGDIRQAHC
>B.US.-.Pat1_2_9.11100
CTRPSNNTRKSIPIGPGRAFYATGEITGDIRKAHC
>D.UG.1997.338FIc02.29465
CTRPSNNTRQSTRIGPGQVLFTTNVIGDIRQAYC
>B.NL.1989.H2_20_9A1.28170
CTRPSNNTRKSIHIGPGRAFYATGEIIGNIRQAHC
>B.NL.1994.H1_46_5B1.28173
CTRPNNNTRKSISIGPGRAFYATGDIVGDIRKAHC
>B.NL.1986.H1_7_1D2.28173
CTRPNNNTRKGIHIGPGKAFYATGEIIGDIRQAHC
>B.SE.-.8616_1_13.24082
CIRPNNNTRQGMHIGPGKALYTTNIIGNIRQAHC
>B.BE.1995.K11_01_215.16053
CVRPNNNTRKSIPIGPGRAFYTTGEIIGDIRQAHC
>B.US.1990.US1.14393
CTRPSNNTRKSIHIGPGRAFYTTGNIIGDIRQAHC
>B.BE.1996.H25_B3_258.16051
CTRPNNNTRKSITIGPGRAFYTTGEIIGEIRQAHC
>A.RW.1988.LSP6.-
CTRPNNNTRKSVHIGPGQAFYATGAIIGNIRQAHC
>B.NL.1987.ACH171_25roc3.711
CTRPSNNTRKSINIGPGRAWYTTGQITGDIRQAHC
>B.US.1995.6535.10149
CTRPNNNTRKSINLGPGRAFYATGDIIGDIRQAHC
>B.SE.-.2239_25_1.19522
CTRPNNNTRKDIHIGPGRAFYATGDIIGDIRQAHC
>A.CM.1999.99CM_MP1370.20505
CTRPNNNTRTGIHIGPGQAFYATGEIIGDIRQAHC
>B.US.1994.7165.10148
CTRPNNNTRKGIHIGPGRAFYTTGQIIGDIRQAHC
>B.TT.1996.SC13C_2G9.10388
CTRPGNNTRKGITIGPGSVFYTGEIIGDIRQAHC
>G.CM.1998.98CM_MP1033.20497
CVRPGNNTRKSIRIGPGQAFYATGDIIGDIRQAHC
>C.MW.1996.S206.6385
CIRPGNNTRKSVRIGPGQAFFATGDIIGDPRQAHC
>D.UG.1998.99UGJ32228.3994
CTRPNNNTRKSIRIGPGQAFYTTNIIGDIRQAYC
>B.US.1997.63358_04_p3.27224
CMRPNNNTRKGIHIGPGGAFYATGDIIGNIRQAHC
>B.CN.2003.533.29182
CTRPSNNTRKSINLGPGRAWYTTGQIIGDIRQAHC
>C.IL.1999.99ET14.10755
CTRPNNNTRRSIRIGPGQTFYATGEIIGNIREAHC
>B.BE.1994.H0_15_233.16051
CTRPNNNTRKSISIGPGRAFYTTGEIIGEIRQAYC
>-.GH.2002.02GH_NNA01.19234
CTRPNNNTRKGIHLGPGQTFYATGGIIGDIRQAHC
>B.CN.2003.14713.29187
CTRPNNNTRKSIHLGQGRAWYATGEIIGDIRQAHC
>B.IT.1997.child_B306_month_46_clone_4.27804
CIRPNNNTKKSIPMGPGRAFYATGDIIGNIRQAHC
>C.ZA.2002.02ZARP5.12316
CIRPNNNTRKSIRIGPGQAFYATGDIIGDIRKAYC
>C.MW.1996.S017.14716
CARPNNNTRKSIRIGPGQAFYATGDIIGDIRQAHC
>C.ZA.1999.99ZACOT9.12309
CTRPNNNTRQSIRIGPGQAFFAAKDIIGDIREAHC
>B.ES.-.642.11203
CTRPNNNTRKSIHIAPGRAFYATGEIIGNIRQAHC
>B.BE.1996.Q22_23_341.16055
CTRPNNNTRKGIHMGPGKAFYATGDIIGNIRQAHC
>B.NL.1984.ACH0208_11g7b.12937
CTRPNNNTRRSIHIGPGRALYTTGQIIGDIRQAYC
>A1.UG.1998.120FIc08.29457
CTRPNNNTRKSIHIGPGQAFYATGEIIGDIRQAHC
>D.UG.1997.108FPc07.29466
CTRPNNNTRKSIHLGPGQAFYTTEIIGDIRHAYC
>B.NL.1991.H3_28_5G4.28169
CTRYNNNTRKSIHLGPGRAFYATGDIIGDIRQAQC
>C.ZA.2000.00ZATM31.12335
CTRPGSNTRRSIRIGPGQAFYTQDIIGDIRQAHC
>B.US.-.Pat1_6_3.11100
CTRPSNNTRKSIPMGPGKAFYTTGEIIGNIRQAHC
>C.BW.2003.03BW_1008.-
CTRPGNNTRNSIRIGPGQTFFATGEIIGDIRQAHC
>C.ZA.1999.99ZATM19.12325
CTRPSNNTRTSVRIGPGQTFYATGDIIGDIRQAHC
>C.MW.1996.S048.6354
CTRPNNNTRKSVRIGPGQTFYATGGIIGDIREAHC
>B.TT.2000.SC03C_8A9.13483
CTRPNNNTRKSIHMGAGRAFYTGEIIGDIRQAHC
>B.US.1997.1051_12_C22.13622
CERPNNNTRRSIHIGPGRAFYAGEIIGNIRKAYC
>B.US.-.Pat1_6_7.11100
CTRPSNNTRKSIPMGPGKAFYATGDIIGDIRQAHC
>B.AU.-.NDRP.-
CTRPSNNTRKSIHIGPGRAFYTTGSIIGDIRQAHC
>B.SE.-.2282_10_3.19521
CTRPNNNTRKSIHIGPGRALYTTGEIIGNIRQAHC
>B.SE.-.2282_10_7.19521
CTRPNNNTRKSIHIGPGRALYTTGGIIGDIRQAHC
>C.BW.2003.03BW_1133.-
CTRPNNNTRKSIRIGPGQTFYATGDIIGNIRQAHC
>C.MW.1996.S171.6357
CTRPGNNTRKSVRIGPGQAFYATGEIIGDIRQAHC
>C.BW.2003.03BW_1091.-
CTRPNNNTRRSVRIGPGQAFYGTDIIGDIRQAYC
>C.ZA.2000.00ZADu368_Feb_00.2480
CTRPNNNTRKGIGIGPGQTFYATNAIIGDIRQAHC
>01_AE.TH.1992.006.665
CTRPSNNTRTSITIGPGQVFYRTGDIIGDIRQAYC
>C.ZA.1999.99ZATM5.15690
CTRPNNNTRQSIRIGPGQTFFATKGIIGDIRQAYC
>G.NG.1992.92NG083.13804
CIRPNNNTRKSIPIGPGQAFYATGDIIGDIRQAHC
>B.US.2001.TRJO.27235
CTRPHNNTRKSIHIGPGRAWYATGDIIGDIRKAYC
>B.US.1995.5768.4622
CTRPNNNTRKSIHMGPGKVFYTTGEIIGDIRQAHC
>C.ZA.2005.05ZAFV6.-
CARPGNNTRKSVRIGPGQTFFATGDIIGDIRKAHC
>B.CH.1996.PR114pre_06.12947
CTRPNNNTRRGIHIGPGRAFYTTGEIIGNIRQAYC
>D.UG.1997.108FPc01.29466
CTRPNNNTRQSIHLGPGQAFYTTKIIGDIRQAYC
>B.US.1997.1018_10_A5.13509
CTRPNNNTRKSIGMGPGRAFYATGDIIGDIRQAHC
>B.IT.1997.child_B380_month_6_clone_1.23718
CIRPNNNTRKSIHMGPGGAFYATGGIIGNIRQAHC
>C.ZA.2001.01PB18ZA.5885
CTRPNNNTRKSARIGPGQTFYAMGDIIGDIRQAHC
>B.BE.1999.T46_29_435.16057
CIRPNNNTRKGIHIGPGRAFYATGAIIGNIRQAHC
>B.CH.1996.PR123pre_07.10833
CTRPNINTKRSVNIVPGRAIYTTDIIGDIRQAHC
>B.BE.1995.R0_01_445.16056
CTRPNNNTRRSINLGPGRAYYATGDIIGDIRQAHC
>C.ZA.1998.98ZA528.14293
CIRPGNNTRQSIRIGPGQTFFATGDIIGDIRQALC
>01_AE.TH.1993.93TH966_8.429
CTRPSNNTRTSTTIGPGQVFYRTGDITGNIRKAYC
>B.NL.1989.H3_20_8A11.28169
CTRPNNNTRKSIHMGPGKTFYATGDIIGDIRQAHC
>B.NL.1995.H2_114_7F2.28170
CTRPSNNTRKGIHIGPGRALYATGEIIGDIRQAHC
>B.BE.1996.R13_07_461.16056
CTRPNNNTRRSISLGPGRAYYATGDIIGDIRRAHC
>C.MW.1996.S191.6374
CVRPNNNTRKSIRIGPGQTFYATNGIIGDIREAHC
>B.NL.1988.ACH171_31rof6.711
CTRPGNNTRKGIHIGPGRAFYTTGQIIGNIRQAHC
>01_AE.JP.1996.NH2_II_a1.715
CTRPSNNTRTGITIGPGQVWYRTGDIIGDIRKAYC
>B.US.-.Pat1_4_10.11100
CIRPNNNTRKSIHIGPGRAFYTTGEIIGDIRQAHC
>B.BE.1995.Q13_33_332.16055
CIRPNNNTRKGVHLGPGGALYATGAIIGDIRQAYC
>B.BE.1988.VI180.16028
CTRPNNNTRKSIHIAPGRAFHATGDIIGNIRQAHC
>C.BW.2003.03BW_1075.-
CIRPGNNTRKSIRIGPGQAFYATGSIIGDIRQAHC
>A1.UG.1997.368MPc04.29453
CTRPNNNTRKGVHIGPGQAFFATGDIIGNIRQAYC
>B.US.-.patient_WC2.-
CTRPNNNTRKGIHIGPGRAFYTTGEIIGNIRQAHC
>C.MW.1996.C087.6362
CVRPSNNTRKSVRIGPGQTFYATKDIIGDIRQAHC
>B.SE.-.2239_45_4.19522
CTRPNNNTRRGIHIGPGRAFYAGDVTGDIRQAHC
>02_AG.US.2001.APV_12.24057
CTRPGNNTRKSVRIGPGQTFYATGDITGDIRQAHC
>C.BW.2003.03BW_0824.-
CIRPGNNTRKSIRIGPGQTFYATGDIIGDIRQAHC
>B.CH.1997.PR128pre_01.10836
CTRPNNNTRKSIHIAPGRAFYATGDIIGNIRQAYC
>C.BW.2003.03BW_0856.-
CIRPGNNTRKSVRIGPGQTFFATGDIIGDIRKAHC
>B.BE.1999.T49_30_442.16057
CIRPNNNTRKGIHIGLGRAFYATGEIIGNIRQAHC
>B.US.1999.9077_12_B5.16104
CTRPNNNTRRSIPMGPGKVFYTADIIGDIRQAHC
>B.US.-.patient_WCM13.-
CTRPNDNTRKGINIGPGRAFYATGEIIGDIRQAHC
>C.MW.1996.S021.6360
CPRPINNTRWSVRIGPGQTFYATGDIIGDIRQAHC
>C.ZM.2003.ZM249M.10585
CTRPNNNTRKSIRIGPGQTFYATGEIIGKIREAHC
>A1.KE.2000.KNH1144.4244
CTRPNNNTRESVRIGPGQAFFATGDIIGDIRQAHC
>B.BE.1998.K44_03_249.16053
CMRPNNNTRKSIRIGPGSAFYTTGEIIGDIRQAHC
>C.MW.1993.959.427
CTRPNNNTRRSIRIGPGQVFYANNDIIGDIRQAHC
>B.SE.-.2239_25_3.19522
CTRPNNNTRKDIRIGPGRAFYATGDIIGDIRQAHC
>B.CH.1996.PR126pre_01.23581
CTRPNNNTRKSINIGPGRAWYTTGDIIGDIRKAHC
>B.CH.1996.PR123pre_01.10833
CTRPNNNTKRSVNIVPGRAIYTTDIIGDIRQAHC
>D.UG.1997.295FP01.29464
CIRPNNNTRQSTHIGPGQALYTTQVIGDIRQAHC
>B.NL.1989.H3_20_8C1.28169
CIRPNNNTRKSIHLGPGRAFYATGDIIGDIRQAQC
>B.US.-.patient_WCM28.-
CTRPNNNTRKGIPIGPGKAFYATGEIIGDIRQAHC
>A.RW.1988.LTNP6.12260
CTRPNNNTRTSVRIGPGQTFYARGDIIGDIRQAHC
>C.MW.1996.C047.6347
CTRPNNNTRKSMRIGPGQTFYATGEIIGDIRQAHC
>B.BE.1994.I0_73_294.16052
CTRPNNNTRKSIHITPGRTFYATGEIIGDIRQAHC
>B.AU.-.EDROC_2.-
CMRPSNNTRKSISIGPGRAFYTTGEIIGDIRQAHC
>A.RW.1992.92RW024_G.13873
CTRPNNNTRTSIRIGPGQTFYAAGDIIGNIRRAYC
>B.BE.1995.A11_10_359.16049
CTRPNNNTRKSITIGPGRAFYTAGEIIGDIRQAHC
>B.IT.1995.TORNO.10152
CTRPNNNTRRSIHIGPGRAFYATGDIIGDIRQAHC
>B.BE.1995.I10_11_280.16052
CTRPNNNTRRSIHIAPGSAFYATGDIIGDIRQAHC
>B.US.-.MACS2BR_13.895
CTRPNNNTRKSIHMGPGKAFYTTGVIGDIRQAHC
>D.UG.2001.605MPC2.29460
CTRPYNNTRQRTHIGPGQALYTTHVIGNIRQAYC
>D.UG.1997.108FPc05.29466
CTRPNNNTRQSIHLGPGQAFYTTKIIGNIRQAYC
>B.NL.1987.H3_12_10H3.28169
CTRPNNNTRKSIHVGPGKTLYATGDIIGDIGQAHC
>B.TT.1994.SC31_4E11.13487
CTRPNNNTRKGIHIGPGKVFYTGEIVGDIRQAHC
>B.BE.1995.K11_03_217.16053
CMRPNNNTRKSIPIGPGRAFYTTGEIIGDIRQAHC
>C.ZA.1999.99ZASW34.8571
CTRPNNNTTTSVRIGPGQTFYATGDIIGNIRAAHC
>B.CH.1998.PR111pre_07.23091
CTRPSNNTRRGIHIGPGRAFYTTGEVIGNIRAANC
>C.ZA.1999.99ZASW14.8566
CIRPNNNTSKSIRIGPGQTFYATGRIIGDIRQAHC
>C.TZ.2000.00TZ_A246.7085
CTRPGDNRRRSVRIGPGQTFYATGEIIGNIREAHC
>B.BE.1994.H0_12_231.16051
CTGPHNNTRKSIHIGPRRAFYTTEEIIRNIRQAHC
>D.UG.2001.605MPC6.29460
CIRPYNNTRQGTHIGPGQALFTTNIVGDIRQAHC
>C.BW.2003.03BW_1105.-
CTRPANNTRRSIRIGPGQTFYATGEIIGDIRQAHC
>B.BE.1994.A0_03_345.16049
CTRPNNNTRKSIHIGPGSAFYTTGEIIGNIRQAHC
>02_AG.CM.2000.00CMNYU5466.14497
CTRPSNNTRKGWHIGPGQTLYATGAIIGDIRQAHC
>C.ZA.1999.99ZASW4.8564
CTRPSNNTRKSIRVGPGQSFHATGEIIGDIRQAHC
>B.NL.1988.ACH171_31roa2.711
CTRPGNNTRKSIHIGPGRAFYTTGQIIGKIRQAHC
>C.ZA.2001.01PB21ZA.5886
CTRPNNSTRKSVRIGPGQAFYATGDIIGDIRQAHC
>A.RW.1992.92RW016_G.632
CIRPNNNTRKSIHIGPGQAFYATGGIIGDIRQAHC
>B.US.1996.62357_14_D3.16103
CTRPNNNTRKSIHIGPGQAFYTTGAIIGDIRQAYC
>B.AU.-.LDROCE_23.-
CTRPNNNTRKGIHIGPGSAIYATGDIIGDIRQAHC
>C.ZA.1998.98ZA445.4005
CTRPNNNTRKSMRIGPGQTFFATGDIIGNIRQAHC
>B.US.-.patient_WC53.-
CTRPNNNTRKSIRIGPGSAFYATGDIIGDIRQAHC
>B.IT.1997.child_B306_month_40_clone_3.27804
CIRPNNNTRKSIPMGPGRAFYATGDIIGNIRQAHC
>A.RW.1992.92RW024_A.13873
CTRPNNNTRTSIRIGPGQTFYATGDIIGNIRRAYC
>B.US.1992.92US714_1.39
CIRPNNNTRRSIHMGLGRAFYATGDIIGDIRQAHC
>C.IN.1993.93IN9999.121
CVRPNNNTRESIRIGPGQTFYATGEIIGDIRQAHC
>D.BE.-.VI761_1.21141
CTRASNNTRQSVRIGPGQAYFTTEIIGNIRRAHC
>B.BE.1994.U0_22_380.16058
CTRPNNNTRKGMHMGPGKVFYATGQIIGDIRQAHC
>B.US.1992.92US727.35
CTRPNNNTRKSVSLGPGSAWYATGDIIGDIRQAHC
>B.NL.1984.ACH0208_11c2b.12937
CTRPNNNTRKSIPIGPGRAFYATGQIIGDIRQAYC
>B.BE.1996.A25_03_369.16049
CTRPNNNTRKSMHIGPGRAFYTTGEIIGDIRQAHC
>B.CN.2004.5646.29183
CIRPNNNTRKSIHLGLGRAWYATGEIIGNIRQAHC
>-.GH.2002.02GH_NKS02.19227
CTRPNNNTSKSIRIGPGQAFYATDRITGNIRHAYC
>B.CH.1996.PR113pre_16.10770
CTRPNNNTRKSIHIRPGKAFYATGDIIGDIRQAHC
>C.MW.1996.S070.6369
CTRPINNTRRSVRIGPGQTFYATGGIIGNIRQAHC
>B.AU.-.NDLPT_B.-
CTRPNNNTRTSIPMGPGRAMYATGDIIGNIRHAYC
>C.ZA.1998.98ZADu368_Nov_98.2480
CIRPNNNTRKSIRIGPGQTFYATNAIIGDIRQAHC
>C.MW.1996.S100.6364
CTRPNNNTRKGVRIGPGQTFYATGDIIGDIRQAHC
>D.UG.2000.00UG_E13613M4.3984
CTRPYNNTRQSTHIGPGRTLFTTRIIGNIRKAYC
>01_AE.KH.-.KH004.-
CTRPSNNPRTSITMGPGQVFYRTGDIIGDIRKAYC
>B.CH.1997.PR107pre_06.23090
CTRPNNNTRKSIHIGPGRAFYTTGSIIGDIRQAHC
>D.UG.1997.9FPC4.29451
CTRPFNNTRKGVHIGPGLALYADASVIGDIRQAHC
>A1.UG.1997.368MPc02.29453
CTRPNNNTRKGVHIGPGQAFFAAGDIIGNIRQAYC
>C.ZA.2001.01PB17ZA.5884
CTRPSNNTRKSVRIGPGQTFYATGIIIGDIRQARC
>B.US.-.7069P_c03.6996
CTRPNNNTRKSIPMGPGRAMYATGDIIGDIRQAHC
>D.UG.1998.602MPC4.29461
CTRPNNNTRQSTHIGPGRALFTTNIIGDIRQAHC
>B.CH.1998.PR119pre_01.10831
CTRPNNNTRKSIPIGPGRAFYATGEIIGDIRQAYC
>B.BE.2002.VI2687.16041
CTRPNNNTRKSINIGPGRAFYSTGAIIGNIRQAHC
>B.CH.1998.PR119pre_10.10831
CTRPNNNTRKSIHIGPGRAFYTTGEIIGDIRQAYC
>A.RW.1992.92RW026_A.634
CTRPNNNTRRSIRIGPGQAFYATGDIIGNIRQAHC
>B.BE.1994.H0_21_235.16051
CTRPHNNTRKSIHIGPRRAFYTTEEIIRNIRQAHC
>B.US.2000.WITO.10578
CTRPGNNTRRSINIGPGRAFYATGAIIGDIRKAHC
>C.ZA.1989.TV008.13901
CTRPNNNTRKSIRIGPGQTFYATNDIIGDIRQAYC
>B.CN.2004.3326.29192
CTRPNNNTRKSINLGPGRAWYATGQIIGDIRRAHC
>B.CH.1996.PR114pre_11.12947
CTRPGNNTRRGIHIGPGRAFYTTGEIIGNIRQAHC
>B.US.1993.93US073.4009
CTRPNNNTRRSINIGPGRALYATGEIIGDIRQAHC
>B.NL.1987.H3_12_6D7.28169
CTRPNNNTRKSIHVGPGKTLYATGDIIGNIRQAHC
>B.NL.1990.dp22_a9.12937
CTRPNNNTRKSITIGPGRAFYTTGQIIGDIRKAYC
>D.UG.1996.32MPC2.29468
CTRPYNNTRQGTHIGPGRAYFTTRIVGDIRQAHC
>D.UG.1997.295FPc02.29464
CIRPNNNTRQSTHIGPGQALYTTQIIGDIRQAHC
>B.NL.1993.H3_40_10C9.28169
CTRLNNNTRKSITLGPGRAFYATGDIIGNIRQAQC
>N.CM.1995.YBF30.588
CTRPGNNTGGQVQIGPAMTFYNIEKIVGDIRQAYC
>G.CM.1997.97CM_MP801.20548
CTRPSNNTRKSISFGPGQAFYATGDIIGDIKKAHC
>B.BE.2002.VI2681.16040
CTRPGNNTRKSIHIGPGRAFYTTGSIIGDIRKAHC
>B.IT.1998.child_B306_month_59_clone_1.27804
CMRPNNNTRKSIHMGPGRAFYATGEIIGNIRQAHC
>C.MW.1996.S081.6382
CTRPGNNTRKSVRIGPGQTFFATGEIIGDIRQAHC
>C.BW.2003.03BW_6364.-
CTRPGNNTRKSMRIGPGQTFYATGAIIGDIRQAHC
>A.RW.1988.LTNP8.12262
CTRPNNNTRKSIHIGPGQALYTTDIVGDIRQAHC
>B.CH.1998.PR111pre_05.23091
CTRPSNNTRKSITIGPGRAFYTTEVIGNIRAAYC
>B.NL.1989.H4_049_7F4.28172
CTRPNNNTRKSINIGPGRAFYTTGEIIGNIRQAHC
>01_AE.KH.-.KH024.-
CTRPSNNTRTSINIGPGQVFYRTGDIIGDIRKAYC
>02_AG.CM.2002.02CM_0015BBY.7862
CTRPSNNTRKSVRIGPGQTFYATGEIIGDIRQAHC
>A.RW.1988.LSP5.-
CIRPNNNTRKSVPIGPGRAFYATGDIVGDIRQAHC
>D.UG.2000.00UG_D26830M4.14289
CTRPGNNTRQSIHLGPGQALWTATDIIGNIRQAHC
>B.BE.1996.R21_08_472.16056
CTRPNDNTRRSISLGPGRAYYATGDIIGDIRQAHC
>C.ZA.2000.00ZATM32.12332
CTRPNNNTRKSMRIGPGQTFFATGEIIGDIRQAHC
>C.MW.1996.C011.6149
CTRPNNNTRKSIRIGPGQTFYATGGIIGNIREAHC
>B.CH.1997.PR120pre_02.23580
CTRPSNNTRKSITIGPGRAFYATGDIIGDIRKAHC
>C.ZA.1998.TV002.909
CTRPGNNTRKSVRIGPGQAFYATGDIIGDIRQAHC
>C.ZA.2001.01PB27ZA.5888
CTRPGNNTRKSVRIGPGQAFYATGAIIGDIRQAHC
>B.US.-.Pat2_1_8.11101
CIRPNNNTKRSIHLGLGRRFYTTEIVGDIRKAYC
>B.US.1997.9076_08_C14.16109
CTRPSNNTRKGIHIGPGRAFYATDIIGEIRQAHC
>B.IT.1997.child_B306_month_40_clone_5.27804
CIRPSNNTRKSIPMGPGRAFYATGDITGNIRQAHC
>C.ZA.2005.05ZAFV23.-
CTRPGNNTRKSVRIGPGQVFYATGDIIGDIRQAHC
>02_AG.CM.2002.02CM_1970LE.7863
CVRPGNNTIRSIRIGPGQSFHGTGSIVGDIRQAHC
>A1.UG.1998.120FIc09.29457
CTRPNNNTRESIHIGPGQAFYATGEIIGDIRQAHC
>B.US.-.Pat1_2_4.11100
CTRPSNNTRKSIPMGPGRAFYTTGEIIGNIRQAHC
>B.BE.-.VI943_4.21143
CTRPSNNTRKGIHIGPGRAFYATEEITGDIRQAHC
>B.BE.1995.H10_21_247.16051
CTRPNNNTRKSIHIGPGRAFYTTGGIIGKIRQAHC
>B.NL.1996.H4_137_2B4.28172
CTRPTNNTRKSIHIGPGRAFYATGDIIGNIRQAHC
>B.TT.2001.TT103C_2E1.13492
CTRPNNNTRRSIHLGPGAAFITGEIIGDIRQAYC
>B.CN.2004.5644.29183
CIRPNNNTRKSIHLGPGRAWYATGEIIGNIRQAHC
>B.NL.1985.ACH490_28roa1.13826
CTRPNNNTRKSIHLGPGRAFYTTGGIVGNIRQAHC
>D.UG.1993.082.10156
CARPYNNTRQGTHIGPGQAYFTTNIVGDIRQAHC
>B.CH.1996.PR114pre_15.12947
CTRPNNNTRRNIHIGPGKAIYTTGEIIGDIRQAHC
>B.NL.1984.ACH490_23roA3.13826
CIRPSNNTRTSIHLGPGQAVYATGEIIGNIRQAHC
>B.AU.-.NDRO.-
CTRPNNNTRKRIRIGPGRAFYTTGAIIGDIRQAHC
>U.ZA.1999.99CM4ZA.2469
CIRPNNNTRQSIRFGPGQVFFGTDVIGDIRQAHC
>B.US.-.7069C_c02.6996
CTRPNNNTRKSIPIGPGRAMYATGDIIGDIRQAHC
>C.IN.1993.93IN904.6
CTRPNNNTRKSIRIGPGQTFYATGEIIGDIRQAHC
>D.UG.1997.9MIC5.29463
CTRPSNNTRQGVHIGPGIALYTEMIGDIRQAHC
>B.SE.-.1865_49_8.19519
CIRPNNNTIKSIHIGPGRAFYTTGQIIGNIRQAHC
>B.BE.1995.C11_09_432.16050
CTRPNNNTRKGIHIGPGRASYTTGEIIGDIRKAHC
>O.FR.1990.BCF02.13870
CQRPGHQTVQEIRIGPMAWYSMGLAAGNGSESRRAYC
>B.BE.1995.I10_01_274.16052
CTRPNNNTRRSIHIAPGSTFFATGDIIGDIRQAHC
>A.CM.1999.99CMLB4.3063
CIIPNNNTRKSIHIGPGQAFYARGDIIGDIRQAHC
>A1.UG.1999.601FIC3.29445
CTRPNNNTRTSVRIGPGQAFYATDIIGNIRKAFC
>B.NL.1991.H3_28_5E1.28169
CIRYNNNTRKSIPLGPGRAFYATGDIIGNIRQAQC
>B.IT.1998.child_B306_month_59_clone_5.27804
CIRPNNNTMKSIHMGPGRAFYATGEIIGNIRQAHC
>C.ZA.2001.01PB2ZA.5879
CTRPGNNTRKGIWIGPGQAFYATGDIIGDIRQAHC
>B.BE.1994.Q0_80_471.16055
CIRPNNNTRKGIHLGPGGALYATGGIIGAIRQAYC
>C.ZA.2005.05ZAFV5.-
CTRPNNNTRKSVRIGPGQTFYATGEIIGNIRQAHC
>B.US.1992.301714N.14360
CIRPNNNTRRSIHMGPGRAFYATGDIIGDIRQAHC
>B.US.-.patient_WC45.-
CTRPHNNTRKGIHIGPGRAFYTAEKIVGDIRQAHC
>B.NL.1986.ACH0039_23e4.117
CTRPNNNTRKSISIGPGRAFYATGDIIGDIRQAHC
>B.BE.2002.VI2622.16032
CTRPNNNTRKGIHMGPGRAYYATGDIIGNIRQAHC
>B.TT.-.SC24-QH0515c.1.13506
CTRPNNNTRKSIHIEAGKALYTGEIIGDIRQAHC
>01_AE.JP.1996.NH2_II_a6.715
CTRPSNNTRTSITIGPGQVWYRTGDIIGDIRKAYC
>A.RW.1992.92RW025_1gCR.609
CVRPNNNTRTSVRIGPGQTFYATGEIIGDIRRAFC
>B.NL.1992.H2_43_5C8.28170
CTRPNNNTRKGIHIGPGRAFYATGDIIGNIRQAHC
>C.BW.2003.03BW_1042.-
CTRPGNNTRQSIRIGPGQTFYATGEVIGDIRQAHC
>B.BE.2002.VI2626.16033
CTRPNNNTRKSITLTPGRAFYATGDIIGDIRQAHC
>B.SE.-.2282_10_2.19521
CTRPDNNTRKSIHIGPGRAFYTTGGIIGDIRQAHC
>B.AU.-.NDLFC_2.-
CTRPNNNTRTSIPIGPGRAIYATGDIIGNIRQAYC
>B.SE.-.1865_49_2.19519
CTRPNNNTIKSIHIGPGRAFYTTGQIIGDIRQAHC
>B.SE.-.J1228.773
CTRPNNNTRKSIHIGPGRAFYTTGDIIGDIRQAHC
>B.BR.1992.92BR026.660
CTRPNNNTRKSITIGPGRAFYATGEIIGDIRQAHC
>B.BR.1992.92BR024.659
CTRPNNNTRKSIHLGWGRAFYATGEIVGDIRQAHC
>B.NL.1989.H3_20_8F3.28169
CTRPHNNTRRSIHMGPGKTFYATGDIIGDIRQAHC
>B.TT.1996.SC02C_3D9.13482
CTRPNNNTRKSIHIGPGRAFYTGEIIGDIRQAHC
>B.US.-.7047P_c05.6968
CTRPNNNTRRSIHMGPGSVLYATGEIIGDIRQAHC
>C.MW.1996.S147.6371
CTRPNNNTRKSVRIGPGQTFYATGSIIGDIRQAHC
>C.MW.1996.S077.6387
CTRPGNNTRKSIRIGPGQTFYATNDIIGDIRSAHC
>C.TZ.2001.A125.7083
CVRPGNNTRKSVRIGPGQTFYATGDIIGDIRQAHC
>D.UG.1997.295FPc04.29464
CTRPNNNTRQSTHIGPGQALYTTQIIGDIRQAHC
>B.US.-.patient_WC44.-
CTRPNNNTRKGIYIGPGRRFYAARKIIGDIRQAHC
>A1.UG.1998.120FIc01.29457
CTRPNNNTRESIHIGPGQAFYATGEIIGNIRQAHC
>B.US.1999.12008_09_B33.16108
CTRPSNNTRRSINIGPGKAFYATGEIIGNIRQAHC
>B.US.1992.21v16pc1065.23094
CERPGNNTSKGIHIGPGRAFYATVNIIGDIRKAHC
>B.SE.-.LN_4_PBMC.13613
CIRPNNNTRKSIPMGPGRAFYATGDIIGDIRQAHC
>D.UG.1998.98UG57128.3961
CTRPSNNTRKGVHIGPGQAIYSTGQIIGDIRKAHC
>C.MW.1996.S051.6348
CIRPNNNTRKSVRIGPGQTFYATEIIGEIRQAHC
>B.AU.-.EDROC_1.-
CIRPNNNTRKSIHVGPGKAFYATGDIIGDIRQAYC
>AG.CM.1999.99CMBD4.3058
CTRPNNNTRKSVRIGPGQTFYATGEVIGDIRQAHC
>B.BE.1995.U11_127_522.16058
CTRPNNNTRKGIHMGPGAVFYATGQIIGDIRKAHC
>C.ZA.1998.TV009.913
CTRPGNNTRQSIRIGPGQTFYATGDIIGDIRQAHC
>B.NL.1990.dp18_e4b.12937
CTRPNNNTRKSITIGPGRAFYTTGQIIGDIRQAYC
>B.BR.1992.92BR004.656
CTRPGNNTRKGIPIGPGGSFYATERIIGDIRQAHC
>D.UG.1997.108MIc01.29444
CTRPNNNTRKSIHLGPGQAFYTTKIIGDIRQAYC
>B.CN.2003.1357.29185
CIRPNNNTRKSIPLGPGKAWYTTGQIIGDIRQAHC
>B.BE.1995.T0_26_247.16057
CTRPSNNTRKGIHIGPGRAFYATGEIIGNIRQAHC
>C.BW.2003.03BW_4482.-
CTRPANNTRKSVRIGPGQTFYATGAIIGDIRQAHC
>F1.RU.-.RU23.-
CTRPNNNTRKSIHFGPGQAFYATGEIIGDIRKAYC
>-.GH.2002.02GH_NT34.19245
CTRPNNNTRTSVRIGPGQTFYGTGDIIGNIRQAHC
>C.BW.2003.03BW_6063.-
CVRPNNNTRKSMRIGPGQTFYATGEIIGDIRQAHC
>B.AU.-.EDLFC_1.-
CIRPNNNTRKSIHMGPGKAFYATGDMIGDIRQAYC
>C.ZA.1998.TV007.912
CTRPNNNTRRSIRIGPGQAFYATGDIIGDIRQAHC
>C.BR.2003.RS016.-
CTRPNNNTRKSIRIGPGQTFYATRGIIGDIREAHC
>C.TZ.-.TZ5.-
CTRPNNNTRKSIRIGPGQVFYATGDIIGDIRQAHC
>B.NL.1986.ACH490_33a2.13826
CTRPNNNTRKGIHLGPGRAFYATGEIIGNIRQAYC
>B.AU.-.NDRPT_A.-
CTRPNNNTRTSIHMGPGRALYATGDIIGDIRHAYC
>B.GB.1997.CW012.1113
CTRLNNNTRKSIHMGPGRAFFATGEIIGDIRQAHC
>01_AE.CH.1998.PR103pre_01.10827
CIRPFENTRTSVRIGPGQVFYKTGDIIGDIRSAFC
>B.BR.1992.92BR028_8.661
CTRPNNNTRKSIHMGWGRTFYATGEIIGDIRQAHC
>B.SE.-.8616_2_5.24082
CIRPNNNTRQGIHIGPGRALYTTNIIGNIRQAHC
>C.ZA.1999.99ZACOT2.12307
CVRPNNNTRKSIRIGPGQTFYATGDIIGNIRQAHC
>B.SE.-.2282_10_6.19521
CTGPNNNTRKSIHIGPGRAFYTTGGIIGDIRQAHC
>A1.UG.1999.601MPC21.29456
CTRPNNNTRTSVRIGPGQAFYATDIIGNIRKAYC
>C.ZA.1999.99ZASW35.15095
CARPNNNTRTSVRIGPGQAFYATNDIIGKIRQAHC
>C.ZA.1999.99ZASW26.8569
CTRPSNNTRTSVRIGPGQTFFATNDVIGDIRQAHC
>B.US.-.patient_WC52.-
CTRPNNNTSKGIHMGPGKAFYATGKIIGDIRQAHC
>B.BE.-.VI968_3.21144
CIRPNNNTRRSIHIGPGRAFYTTDIIGNIRQAHC
>B.TT.-.SC24-QH0648c.1.13506
CTRPNNNTRKSIHIGAGKALYTGEIIGDIRQAHC
>C.ZA.1999.99ZACOT6.12308
CTRPNNNTRRSIRIGPGQTFYATGDIIGDIRQAHC
>A1.SE.1994.SE7535.62
CTRPNNNTRTSVPIGPGKVFYATGEIIGDIRQAHC
>C.MW.1996.S018.6351
CVRPNNNTRKSIRIGPGQTFYANDIIGDIRQAHC
>B.CH.1996.PR114pre_05.12947
CTRPNNNTRRGIHIGPGRAFYTTGEIIGDIRQAYC
>B.US.-.Pat2_1_12.11101
CVRPNNNTRRSIHIGLGRRFYTTEIVGDIRKAYC
>B.ZA.1998.TV017.1104
CTRPNNNTRKSIPIGPGRAFYTTGDIIGDIRQAHC
>C.ET.-.E3350.-
CTRPSNNTRKSMRIGPGQTFYATGDIIGDIRQAHC
>B.US.2005.WICU_C1.13496
CTRLSNNTRKGVHLGPGSAMYATGEIIGDIRQAHC
>B.ES.-.603.11185
CIRPNNNTRKSIHIGPGRAFYAAGDIIGDIRQAHC
>D.UG.2001.605MPC1.29460
CTRPYNNTRQSTHIGPGQALYTTHVIGNIRQAYC
>C.ZA.2000.TM20_5.27877
CTRPNNNTRTSTRIGPGQAFYATGDIIGDIRQAHC
>B.BR.1992.92BR021_Hpi.8563
CTRPNNNTRKSIHMGWGRAFYATGDIIGDIRQAHC
>B.CN.2003.13511.29185
CIRPNNNTRKSIPLRPGKAWYTTGQIIGDIRQAHC
>B.SE.-.J10273.774
CTRPNNNTRKSINMGQGRAWYTTGQIIGDIRQAHC
>C.ZA.2000.00ZATM24.12324
CTRPGNNTRKSVRIGPGQTFFATGDIIGNIRLAHC
>02_AG.GH.1997.97GHAG1.24045
CTRPNNNTRKSVRIGPGQTFYATGDIIGDIRQAHC
>A1.CM.2000.00CMNYU1818.14496
CIRPNNNTRRSVRIGPGQSFYTTDIIGDIRQAHC
>B.NL.1985.ACH490_30rod1.13826
CTRPNNNTRKGIHLGPGRAFYATGGIVGDIRQAHC
>C.ZA.1998.ZA_Du123.23589
CIRPNNNTRKSIRIGPGQTFYATNDIIGDIRQAHC
>O.CM.1993.CA9.357
CERPGNHTVQEIRIGPLAWYSMGIEKNSKNSSRLAYC
>D.UG.1997.338MPc01.29448
CTRPSNNTRQSTHIGPGQALFTTNVIGNIRQAHC
>D.UG.1997.183FIc13.29459
CIRPNNNTRQSIHIGPGQALYTTRVIGDIRQAHC
>B.NL.1985.H2_5_12E1.28170
CTRPNNNTRKSIHIGPGRAFYTTGEIIGEIRQAHC
>B.BE.1994.H0_05_230.16051
CTRPNNNTGKSISIGPGRAFYTTGEIIGEIRQAYC
>C.ET.2002.02ET_14.10755
CTRPNNNTRRSIRIGPGQTFYATGEIIGDIRQAHC
>D.UG.1997.108MIc14.29444
CTWPNNNTRKSIHLGPGQAFYTTKIIGDIRQAYC
>B.US.-.patient_WC8.-
CTRPNNNTRQGINIGPGRAFYTTGEVIGDIRQAHC
>B.BE.2002.VI2673.16037
CTRPNNNTRRSITIGPGRAFYATGDIIGDIRQAHC
>B.NL.1985.ACH0039_18a9.117
CTRPNNNTRRSISIGPGRAFYTTGEIIGNIRQAHC
>B.CH.1998.PR119pre_02.10831
CTRPSNNTRKSIPIGPGRAFYATGEIIGDIRQAHC
>C.MW.1996.S180.6388
CTRPGNNTRTSIRIGPGQTFFANNIIGDIRQAHC
>C.MW.1996.S080.6370
CVRPNNNTRRSVRIGPGQTFYATGDIIGDIRQAHC
>B.CH.1997.PR127pre_11.10835
CTRPNNNTRRSIHMGPGRAFYTTGEIVGDIRQAYC
>B.US.-.Pat1_5_4.11100
CTRPNNNTRKSIHIGPGRAFYTTGEIIGDIKQAHC
>BF1.BR.1990.BZ162A.2970
CTRPNNNTRKSIHIGPGRALYATGDIIGDIRKAHC
>B.US.-.patient_WCM19.-
CTRPSNNTRRGIHIGPGRAFYATGEIIGDIRQAHC
>B.US.2001.APV_13.24058
CTRPSNNTRKGIHIGPGRAFYTTGDIIGDIRQAHC
>C.MW.1996.S116.6368
CIRPGNNTRKGMRIGPGQTFYATGDIIGDIRQAHC
>B.US.-.Pat1_5_8.11100
CTRPSNNTRKSIPIGPGRAFYATGEITGDIRQAHC
>B.CN.2003.972.29179
CTRPNNNTRKSIHIGPGQAWYATGEIIGDIRQAHC
>B.CH.-.NAB08_pre_cl_11_1.23092
CTRPNNNTRRSISIGPGRAFYATGEVIGDIRQAHC
>C.MW.1996.S031.6375
CTRPNNNTRKSIRIGPGQTFYANDIIGDIRQAHC
>B.BE.1999.T49_24_434.16057
CIRPNNNTRKGIHIGPGRAFYATGATIGNIRQARC
>B.SE.-.624_2_8.24081
CTRPNNNTRKSIHIGPGRAFYATGDIVGDIRQAHC
>B.US.2002.APV_16.24061
CTRPGNNTRKSIHIAPGRAFYATGDIIGDIRQAHC
>C.ZA.1997.97ZAPET60.12310
CTRPNNNTRKSIRIGPGQAFYATNDIIGDIRQAHC
>C.ZA.2002.02ZARP6.12315
CTRPGNNTRKSVRIGPGQTFYATGEIIGDIRRAHC
>B.US.1985.Bal.323
CTRPNNNTRKSIHIGPGRALYTTGKIIGDIRQAHC
>D.UG.1999.99UG_A07412M1.3975
CIRPNNNTRKGIRIGPGQALYTTDIIGNIRQAHC
>B.CH.1996.PR117pre_03.10830
CTRPNNNTRRSITIGPGRAFYATDIIGDIRQAHC
>G.CM.1999.99CMLB6.3070
CTRPNNNTRKSITLGPGQAFYATGAIIGNIRQAHC
>C.ZA.1999.DU172.2847
CTRPSNNTRKSVRIGPGQTFFATGDIIGDIRQAHC
>01_AE.TH.1992.92TH022_1gER.649
CTRPSNNTRTSITIGPGQVFYRTGDIIGDIRRAYC
>B.US.-.7047C_c35.6968
CTRPNNNTRKSIHMGPGSVWYATGEIIGDIRQAHC
>B.SE.-.1865_55_8.19519
CTRPNNNTVKSIHIGPGRAFYTTGQIIGNIRQAHC
>C.BW.2003.03BW_1054.-
CTRPGNNTRKSIRIGPGQAFYATGDIIGDIRKAHC
>A1.UG.1998.120MPC12.29462
CTRPGNNTRKGIHIGPGQAFYATGAIIGDIRQAHC
>C.MW.1996.S174.6349
CVRPNNNTRKSVRIGPGQTFYATGDIIGDIRQAHC
>A.RW.1988.LSP4.-
CTRPNNNTRTSVHIGPGQAFYATGDIIGDIRQAHC
>C.ZA.1998.TV018.914
CTRPNNNTRRSMRIRPGQTFYATGEIIGDIRQAYC
>B.CH.1997.PR124pre_02.10834
CIRPNNNTRKSINIGPGRAFYATGDIIGDIRQAHC
>B.US.2000.PRB958_06_TB1.27231
CTRPNNNTRKGIHIGPGKTLYATGEIIGDIRQAHC
>B.US.1998.9020_20_TB1.27225
CSRPNNNTRRSIHIGPGRAFYATGDITGDIRKAHC
>B.US.1998.1056_10_TA11.10048
CTRPGNNTRKSITIGPGRAFYATGDIIGDIRQAHC
>01_AE.CH.1998.PR103pre_03.10827
CIRPFENTRTSVRIGPGQVFYKTGDIIGDTRSAYC
>B.BE.1995.I10_25_300.16052
CTRPNNNTRKSIPIGPGSAFYATGEIIGDIRQAHC
>01_AE.JP.1996.NH2_II_B16.715
CTRPSNNTRTSVTIGPGQVWYRTGDIIGDIRQAYC
>B.US.-.Pat1_5_2.11100
CTRPSNNTRKSIPMGPGKAFYATGDITGDIRKAHC
>B.TH.1996.96TH_NP1538.9687
CTRPNNNTRKSIQLGPGRAWYTTGQIIGDIRQAHC
>B.SE.-.2282_24_5.19521
CTRPNNNTRKSIHIGPGRAFYTTGGIIGDIRQAHC
>A1.UG.1997.368MPc07.29453
CTRPNNNTRKGVHIGPGQAFFATGDIIGDIRQAYC
>B.SE.-.5714_1_1.24084
CTRPNNNTRKGIHIGPGRAFYATGDIIGDIRQAHC
>C.MW.1996.S158.14724
CTRPNNNTRQSMRIGPGQTFYATGDIIGNIRQAHC
>C.BW.2003.03BW_6270.-
CTRPGNNTRKGIGIGPGQTFYAPRGIIGDIRQAHC
>B.NL.1984.ACH490_23roB2.13826
CTRPNNNTRKSIHLGPGRAFFTTGEIIGNIRQAYC
>A1.CM.2000.00CMNYU340.1982
CVRPNNNTRKSVRIGPGQAFYATGDIIGDIRKAYC
>01_AE.TH.1992.005.664
CTRPSNNTRTSIPIGPGQVFYRTGDIIGDIRKAYC
>C.ZA.2002.02ZARP4.12314
CTRPNNNTRKSIRIGPGQTFYATNEIIGDIRQAHC
>B.BE.1994.U0_122_517.16058
CTRPNNNTRKGIHMGPGKVFYATGQIIGDIRQAHC
>C.ZA.2005.05ZAFV22.-
CTRPNNNTRRSIRIGPGQTFYTNDIIGDIRQAYC
>B.NL.1996.H4_137_2G1.28172
CTRPNNNTRKSIHIGPGRAFYATGEIVGNIRQAHC
>B.TT.1996.SC02C_3F2.13482
CTRPNNNTRKSISIGPGRAFYTGEIIGDIRQAHC
>B.US.-.Pat1_4_6.11100
CTRPNNNTRKSIHIGPGRAFYTTGEIIGNIRQAHC
>C.ZA.1998.98ZA502.4004
CTRPHNNTRKSVRIGPGQAFYATGDIIGNIRQAHC
>B.TT.1995.SC42.15372
CTRPNNNTRKGITIGPGRVFYTGEIVGDIRQVHC
>B.SE.-.J5404.774
CTRPNNNTRKSINMGPGRAWYTTGQIIGDIRQAHC
>B.US.1997.9015_07_A1.23543
CTRPGNNTRKSIHIAPGRAFYTTGDIIGDIRQAHC
>B.US.1996.62615_03_p4.27223
CTRPNNNTRKSIHIGPGGAFYAAGGIIGNIRQAHC
>A1.TZ.-.TZ13.-
CIRPNNNTRKSVRIGPGQAFYATGDIIGDIRQAHC
>11_cpx.CM.2001.01CMNYU5346.5163
CTRPNNNTRKSIRIGPGQALYATGAIIGNIRQAHC
>C.ZA.1998.TV008A.13901
CTRPNNNTRKSIRIGPGQTFFATNDIIGDIRQAYC
>AC.ET.1991.E3099.699
CTRPNNNTKKSMRIGPGQTFYATGDIIGDIRQAHC
>A1.UG.1998.120MPC10.29462
CTRPGNNTRKSIHIGPGQAFYATGAIIGDIRQAHC
>B.NL.1990.H5_25_7H6.28171
CTRPNNNTRRSIHIGPGRAFYATGDIIGNIRQAHC
>C.BR.1992.BR025-a.586
CTRPNNNTRKSIRIGPGQAFYATGEIIGDIRQAHC
>A.RW.1992.92RW016_A.632
CIRPNNNTRKSVPIGPGRAFYATGDIIGNIRQAHC
>B.US.-.patient_WCM4.-
CTRPNNNTRRSINIGPGRAFYTTGEIIGDIRQAHC
>B.BE.1996.Q22_28_344.16055
CTRSNNNTRKGIHMGPGRAFYATGNIIGDIRQAYC
>B.BE.1989.VI318.16043
CTRPNNNTRRSINIGPGRAFYATGEIIGDIRQAYC
>A1.KE.2000.KSM4030.4255
CTRPSNNTRKSVRIGPGQVFYATDIIGNIRQAHC
>B.BE.1996.I22_10_287.16052
CTRPNNNTRRGIHIAPGSAFYATGEIIGDIRQAHC
>C.ZA.2000.00ZATM22.12326
CIRPGNNTSKSIRIGPGQTFYATGDVIGNIRQAHC
>G.CM.2000.00CMNYU786.14494
CTRPGNNTRKGIGIGPGQMFYATGSITGDIRQAHC
>B.US.-.7047P_c03.6968
CTRPNNNTRKSIHMGPGSVLYATGEIIGDIRQAHC
>B.US.2000.RHPA.23540
CTRHNNNTRKSINIGPGRAFYATGKIIGDIRQAHC
>G.CM.1999.99CM_MP1287.20503
CIRPGNNTRKSIRIGPGQAFFATGAIIGNIRQAHC
>B.BR.1992.92BR021_Gpi.8563
CTRPNNNTRKGIHMGWGRAFYATGEIIGNIRQAHC
>B.NL.1991.H3_28_5B12.28169
CTRYNNNTRRSIHMGPGRTFYATGDIIGDIRQAQC
>B.CN.2003.9713.29179
CTRPNNNTRKSIHLGQGRVWYTTGQIIGDIRQAHC
>A.CM.1999.99CMLB26.3062
CIRPNNNTRKGIHIGPGQAFYARGDIIGNIRHAFC
>B.CH.1996.PR114pre_01.12947
CTRPGNNTRRGIHIGPGRAFYTTGEIIGDIRQAHC
>B.CH.1997.PR127pre_13.10835
CTRPSNNTRKSIHMGPGRAFYTTGEIIGDIRQTHC
>A.UG.1992.92UG031_7.646
CIRPNNNTRKSVRIGPGQAFYATGDIIGNIRQAHC
>01_AE.CH.1998.PR103pre_16.10827
CTRPCNNTRTSVRIGPGQVFYKTGDIIGDIRSAYC
>B.CH.1996.PR117pre_01.10830
CTRPNNNTRRSITIGPGGAFYATDIIGDIRQAHC
>C.ZA.2000.00ZATM28.12334
CIRPQNNTVKSVRIGPGQTFYTTGQVVGDIRKAHC
>B.NL.1997.H3_110_8D3.28169
CTRLNNNTRKSITFGPGRAFYATGDIIGNIRQAQC
>B.CH.1996.PR117pre_10.10830
CTRPNNNTRRSITIGPGRAFYATDIIGDIRQAQC
>H.CM.2001.01CMNYU5821.5152
CTRPNNNTRTGVHIGPGRAFYATGDIIGDIRQAHC
>B.US.-.7069C_c07.6996
CTRPNNNTRKSIHMGPGRAMYATGDIIGDIRQAHC
>B.TH.1992.92TH014C_1gER.42
CTRPNNNTRKSIHLGPGRAWYTTGQIIGDIRQAHC
>C.MW.1996.S148.14719
CTRPINNTRWSVRIGPGQTFYATGDIIGDIRQAHC
>B.US.-.patient_WC43.-
CTRPNNNTRKAIHLGPGRAFYTTGGIIGDIRQAHC
>02A.CM.1997.97CM_MP570.11172
CIRPNNNTRESVRIGPGQTFYATGEIIGDIRQAHC
>-.GH.2002.02GH_NT22.19250
CTRPNNNTRKGIPIGPGQAFYTNTIVGDIRLAYC
>C.ZA.2000.00ZATM26.12330
CIRPGNNTRRSVRIGPGQTFFATGDIIGDIRQAHC
>B.US.1998.1058_11_B11.13508
CIRPNNNTRKRITMGPGKVYYTTGQIIGDIRQAHC
>B.US.1992.21v17px298.23094
CERPGNNTSKGIHIGPGRAFYATENIVGDIRKAHC
>B.NL.1991.H3_28_5B10.28169
CTRPHNNTRKSIHLGPGRAFYATGDVIGNIRQAHC
>B.US.-.patient_WCM26.-
CTRPNNNTRKSIPMGPGRAFYTTGEIIGDIRQAHC
>B.US.2004.APV_20.24064
CTRPNNNTRRSIPIGPGRAFYATDIIGDIRQAHC
>C.MW.1996.S036.6356
CTRPGNNTRKSVRIGPGQTFYATGEIIGDIRQAHC
>B.NL.1987.H1_15_3A7.28173
CTRPNNNTRKSIHIGPGRAFYATGEIIGDIRQAYC
>B.CH.1997.PR101pre_01.10826
CIRPHNNTRKSIPIGPGRAFYTTGEIIGDIRQAHC
>B.BE.1996.R21_01_465.16056
CTRPNNNTRRSISLGPGRAYYATGDIIGNIRQAHC
>D.UG.1992.92UG005_exp.640
CTRPYNNTRKGIHIGPGRAYYTTNIVGNIRQAHC
>B.SE.-.J624.24081
CTRPNNNTRKSIHIGPGRALYATGDIVGDIRQAHC
>C.MW.1996.C109.6352
CTRPNNNTRKSIRIGPGQTFYATGVIIGDIRQAHC
>B.GB.-.UK1BR_30.13898
CSRPNNNTRKSIPMGPGKAFYATGDIIGDIRQAHC
>A.RW.1992.92RW024_B.13873
CTRPNNNTRTSVRIGPGQTFYATGDIIGDIRRAYC
>B.BE.-.VI943_3.21143
CTRPSNNTRKGIHIGPGRAFYATGEIIGDIRQAHC
>02_AG.CM.2001.01CM_1475MV.9934
CARTGNNTRTSIRIGPGQAFFATGEVIRDIRLAYC
>B.US.-.Pat1_8_8.11100
CTRPSNNTRKSIHIGPGRAFYTTGEIIGDIRQAHC
>C.ZA.1999.DU422.2479
CTRPNNNTRKSVRIGPGQTFYATGEIIGDIREAHC
>A1.KE.1994.Q842-d16.1121
CTRLNNNTRKSIHIGPGQAFYTTGDIIGDIRQAHC
>C.BW.2003.03BW_1081.-
CIRPGINKRKRIRIGLRYAFFATDNRIGKAHC
>A2.KE.1994.Q45D6.678
CTRPNNNTRRSIHFGPGQAFYTNNIIGDIKQAHC
>C.BW.2003.03BW_1103.-
CIRPGNNTRKSVRIGPGQAFYATGDIIGDIRKAHC
>A.CM.1997.97CM_MP582.20529
CTRPNNNTRKSVHIAPGQAFYATGAIIGDIRRAYC
>B.TT.2001.TT103C_2E4.13492
CTRPNNNTRRSIPLGPGAAFFTGEIIGDIRQAYC
>B.BE.1995.H10_08_242.16051
CTRPSNNTRKSIHIGPGRAFYTTGEIIGNIRQAHC
>B.US.-.patient_WC51.-
CTRPNNHTRKRMTLGPGRVYYTTGEIVGDIRQAHC
>G.UG.1992.JWF-JW3-975.13799
CTRPNNNTRKSINLGPGQAIYATGAIIGDIRQAHC
>D.UG.1998.372FPc02.29467
CTRPFNNTRQGVHIGPGSAYFTEKIVGNIRQAHC
>C.ZA.1999.99ZASW22.8567
CTRPSNNTRKSIRIGPGQAFYATNEIIGDIRQAHC
>C.MW.1996.S103.6359
CTRPYNNTRKSMRIGPGQTFYATGDIIGDIRQAHC
>B.AU.-.NDRF.-
CTRPSNNTRKSIHIGPGRAFYTTGAIIGDIRQAHC
>01_AE.TH.1990.TN235.19931
CTRPSNNTRTSIPIGPGQAFYRTGDIIGDIRKAYC
>D.UG.2001.605FIC5.29455
CTRPYNNTRQSTHIGPGQALYTTRVIGNIRQAYC
>B.NL.1989.H3_20_8A9.28169
CTRPHNNTRRSIHLGPGKTFYATGDIIGNIRQAHC
>B.IT.1994.child_B306_month_9_clone_14.27804
CIRPNNNTRKSIPMGPGKAFYATGSIIGNIRQAHC
>B.US.1998.AC10.10153
CIRPNNNTRKGIHIGPGRAFYTTGDIIGDIRQAHC
>B.US.1992.92US657_1.4474
CTRPNNNTRKGIHIGPGRAFYTTGEVIGNIRQAHC
>B.NL.1989.H3_20_8C12.28169
CIRPNNNTRKSIHLGPGRAFYATGDIIGDIRQAHC
>C.MW.1996.S134.6380
CTRPNNNTRRSYGIGPGQAFRATTNIIGDIRKAHC
>B.US.2001.REJO.27174
CTRPNNNTRKSIHIAPGRAFYATGEIIGDIRKAYC
>B.NL.1988.ACH171_29roH8.711
CTRPNNNTRKGIHIGPGRAFYTTGDIIGDIRQAHC
>B.US.1994.6101.4633
CTRPNNNTRKSIHMGPGAAFYARGEVIGDIRQAHC
>C.MW.1996.C018.14723
CTRPNNNTRKSVRIGPGQAFYATDGIIGDIRQAHC
>B.CN.2004.5641.29183
CTRPNNNTRKSIHLGPGRAWYATGEIIGNIRQAHC
>C.ZA.2001.01PB15ZA.14618
CTRPGNNTRKSVRIGPGQTFYATGAIIGDIRQAHC
>C.MW.1993.93MW_965.13798
CTRPNNNTRKSVRIGPGQTFYATGAIIGDIRQAHC
>B.BE.1995.R0_12_448.16056
CTRPNNNTRRSITLGPGRAYYATGDIIGDIRQAHC
>C.IN.1993.93IN101.14294
CTRPNNNTRKSIRIGPGQTFYATGDIIGDIRQAHC
>C.MW.1996.S005.6353
CTRPNNNTRKSIRIGPGQTFFATNAIIGDIRQAHC
>B.US.2003.APV_19.24065
CTRPNNNTRKGIHIGPGRAFYATGEIIGNIRQAYC
>B.NL.1985.ACH0039_18e11.117
CTRPNNNTRKSISIGPGRAFYTTGEIIGNIRQAHC
>B.AU.-.EDLOC_4.-
CIRPNNNTRKSIHIGPGKAFYATGDIIGDIRQAYC
>B.US.1998.9021_14_B2.16102
CTRPGNNTRKSIHIAPGRTFYATGEIIGDIRRAHC
>C.MW.1996.S040.6384
CTRPNNNTRKSIRIGPGQAFYATNAIIGNIRQAHC
>B.NL.1990.ACH171_41roe2.711
CTRPGNNTRKGIHIGPGRAFYTTGQIIGDIRQAHC
>B.BE.-.VI968_2.21144
CTRPNNNTRRSIHIGPGRAFYTRDIIGNIRQAHC
>B.CH.1997.PR115pre_12.10829
CTRPNNNTRKSISMGPGRAFYATGAIIGDIRQAHC
>C.MW.1996.C012.14721
CTRPGNNTRRSVRIGPGQAFYATGEIIGNIRRAHC
>B.US.1992.21v16pc1064.23094
CGRPGNNTSKGIHMGPGRAFYATENIIGDIRKAHC
>B.US.1985.BAL.323
CTRPNNNTRKSINIGPGRALYTTGEIIGDIRQAHC
>B.NL.1987.H2_12_C12.28170
CTRPNNNTRKGIHIGPGRAFYTTGEIIGDIRQAHC
>C.ZA.2000.00ZADu422_May_00.2479
CTRPNNNTRKSIRIGPGQTFYATGDIIGNIREAHC
>A.KE.1999.99KE_KNH1088.4242
CTRPNNNTRKGIHIGPGQAFYATGEIIGDIRRAHC
>C.MW.1996.S002.5339
CTRPNNNTRKSIRIGPGQTFYANNAIIGNIRQAHC
>D.UG.1999.99UGA03349.3973
CTRPYNNTRKGVHIGPGQAYYTTKIIGDIRQAHC
>C.BR.2003.RS002.-
CTRPNNNTRKSIRIGPGRTFYATGDIIGNIRKAYC
>C.ZA.1998.DU151-e3.2483
CTRPNNNTRKSIRIGPGQTFYATGEIIGNIREAHC
>D.UG.1997.183FIc03.29459
CIRPSNNTRQSIHIGPGQALYTTGVIGDIRKAHC
>AG.CM.1999.99CMLB31.3075
CTRPNNNTRTSVRIGPGQTFYATGAIIGDIRKAYC
>B.SE.-.2242_64_4.19520
CTRPNNNTRKGIHIGPGSAFYTTGAIIGNIRQAHC
>C.ZA.1999.99ZATM7.12320
CTRPNNNTRRSMRIGPGQAFYATGDIIGDIRQAHC
