# Supplementary material for: Prediction of Co-Receptor Usage of HIV-1 from Genotype
Source: PLoS Comput Biol. 2010 Apr 15;6(4):e1000743. doi: 10.1371/journal.pcbi.1000743 (PMC2855328; doi:10.1371/journal.pcbi.1000743)
Supplement: Dataset S2 — All V3-loop sequences (FASTA-format) of X4-tropic virus used in the study for training and cross-validation. (0.01 MB TXT) [file pcbi.1000743.s003.txt]

>B.NL.-.ACH168_C23.12936
CTRPNNNIRKRIHIGPGRAFYTTRQIIGNIRQAHC
>D.UG.1992.92UG021_exp.645
CTRPYDKVSYRTPIGVGRASYTTRIKGDIRQAHC
>A1.UG.1992.92UG029_prim.638
CTRPNNNISRRRIHIGGGQAFYATGGMTGNIRQAYC
>B.ES.-.851.11209
CTRPNNNTRKSIHIGPGGAFYATGDIIGDIRQAHC
>D.SE.-.C4_1D.10926
CSRPYTTIRRSTGIGPGRASYIAKITGDIRQARC
>B.US.-.UNC116_1.381
CTRPNNYKRKRITTGPGKVLYTTGQIIGDIRRAHC
>B.US.1994.FIV_10.5620
CTRPNNNTRRSIPIGPGRAFYATGDIIGDIRQAHC
>B.NL.1988.ACH0039_X1H4.117
CTRPNNNVRKRISLSPGRVYYTTGEIRGDIRKAYC
>B.NL.1986.ACH490_33a7.13826
CTRPNKNIRKGLRLGPGRAFYTMGGIVGYIRQAHC
>B.NL.1990.dpx1_a1.12937
CTRPNNNTRRRIYIGQGRAVYTTKQIVGDIRKAYC
>B.AU.-.VH.832
CMRPNNNTRKGIYVGPGRHIYATEKIVGDIRQAHC
>B.FR.1983.IIIBX.19535
CTKPNNNTRKRIRIQRGPGRAFVTVGKIGNMRQAHC
>D.SE.-.C2_31bD.10926
CSRPYTTIRRSTGIGPGRASYIEKIGNIKQAYC
>01_AE.TH.1993.CMU08A2.737
CTRPSNKKRQRVTIGPGRVYYSTGDIMGDIRKAHC
>-.GH.2002.02GH_NKS52.19233
CTRPNNNTRKGVRIGPGQTFYATGDIIGNIRQAHC
>B.US.-.7120C_c05.6995
CARPNNNTRKGIHMGPGRAMYATEKITGDIRQAHC
>B.NL.1986.ACH490_35rad2.13826
CTRPNKTTRKGLRLGPGRAFYTMGGIVGYIRQAHC
>B.US.-.7120C_c40.6995
CARPNNNTRKRIYMGTGRYMSATEKITGDIRQARC
>AG.CM.1999.99CMBD5.3066
CTRPGNNTRKSIRIGIGRGQTFYANGRVVGDIRQAHC
>01_AE.SE.-.M3_3D.10929
CTRPFNNTRTSVGIGPGQVFYKTGDIIGDIRRAYC
>C.ZA.1999.99ZATM1b.8189
CTRPNNNTRKNVRIGIGRGQTFYANGRIIGNIRQAHC
>B.FR.1983.HXB3.19535
CTRPNNNTRKKIRIQRGPGRAFVTIGKIGNMRQAHC
>B.CN.2005.05CNHB_hp3.23342
CTRPNNNTRKRITMGPGRVLYTTGQIVGDIRKAHC
>C.ZA.2005.05ZAFV14.-
CTRPANTRIKRLGIGPGQAFRTVKQIIGDIRQSHC
>D.BE.-.VI761_4.21141
CIRPFYKTRKSVRVGLGRAYLTERIRGDIRQAHC
>01_AE.TH.1993.CMU10B.738
CTRPFYNKRTRTSIGQGRVLYRTGDITGNIGKPYC
>B.US.-.patient_WC28.4308
CIRPNNNTRRSIHIGPGRAFYATGRVIGDVRRAYC
>D.SE.-.C2_21D.10926
CTRPYTTTRRSTGIGPGRASYIAKIGNIRQAYC
>D.SE.-.C2_29D.10926
CTRPYTTIRQSTGIGPGRASYIAKIGNIRQAHC
>D.SE.-.C4_8D.10926
CTRPYTTIRRSTGIGPGRASYIAKITGDIRQARC
>01_AE.TH.1999.99TH_NI1052.15293
CTRPFINTRVSSRIGPGRVFYSTEDIKGVLRKAYC
>01_AE.SE.-.M2_13D.10929
CTRPYNNTRTSVRIGPGQAFYKTGDIIGDIRRAYC
>B.US.-.MN.1
CTRPNYNKRKRIHIGPGRAFYTTKNIKGTIRQAHC
>B.NL.1990.dpx1_a6.12937
CTRPNNNTRKRIYIGQGRAVYTTKQIVGDIRKAYC
>A1.BE.-.VI820_4.21142
CIRPGINTRQGVRIGPGRAFFIRNNIIGDIRKAFC
>01_AE.SE.-.M3_6D.10929
CTRPFNNTRTSVRIGPGQVFYKTGDITGDIRRAYC
>BF1.BR.1993.93BR019_10.72
CTRPNNNTRKSIHIGPGQAFYTTGEIIGDIRKAHC
>01_AE.TH.1993.CMU10A2.738
CTRPFYNKRTRTSIGQGQVLYRTGDITGNIGKPYC
>B.US.-.7069P_c11.6996
CTRPYNLKKSITRGPGRVIYSTGDIMGDIRKAHC
>D.SE.-.C2_30aD.10926
CTRPYTTTRQSTGIGPGRASYIAKIGNIRQAYC
>D.SE.-.M2_47D.10928
CTRPYNNTRRSTHIGLGQVYYITKIIGDTRQAHC
>B.BE.-.VI943_1.21143
CTRPNNYTRKGIRIGPGRAVYAAEKIVGNIRQAHC
>D.SE.-.C2_4D.10926
CSRPYTTIRKSTGIGPGRASYIAKIGDIKQAHC
>01_AE.TH.1993.CMU02B.731
CTRPFYTRISMTRGPGYVFYRTGKIVGDPRKAYC
>01_AE.TH.1996.96TH_M02138.9695
CTRPYNTKIKVTRGPGRVYYRTGEITGDIRKAYC
>01_AE.SE.-.M3_2D.10929
CTRPFNNTRTSVGVGPGQVFYKTGDIIGDIRRAYC
>D.SE.-.M3_23D.10928
CTRPYNNTRRSTHIGPGRAYYITRIIGDIRQAHC
>D.SE.-.C2_51D.10926
CSRPYTTIRRSTGIGPGRASYIAKIGNIKQAHC
>B.US.1987.MN.1
CIRPNNNTRRSIHIGPGRAFYGTDIIGDIRQAHC
>D.UG.1992.92UG024_D.641
CTRPYNNIRQRTPIGLGQALYTTRRIEDIRRAHC
>C.ZA.2000.00ZADu179_May_00.2482
CTRPGNKTIRSIRLGPGQAFYTNKGDIRQASC
>01_AE.SE.-.M3_13R.10929
CTRPYNNTRTSVRIGPGQAFYKTGEIIGDIRRAYC
>B.NL.1986.ACH490_33h5.13826
CTRPNKNIRKGLRLGPGRAFYTMGGIVGNIRQTHC
>D.SE.-.C3_X4_ci.10926
CSRPYTTLRKSTGIGPGRASYIAKIGDIRQAYC
>C.ZM.1989.ZAM20.6408
CARPGNNTRKSIRIGPGQTFFATGAIIGDIRQAHC
>B.US.-.02.-
CTRPDNNIKRRIIHIGPGRAFHATKTGDIRQAYC
>01_AE.JP.1997.NH2_III_2.715
CTRPSNPTRTRITMGPGRVWYRTGEITGNIRKAYC
>D.SE.-.C4_7D.10926
CSRPYTTIRRSTGIGPGRASYIATIGNIKQAHC
>01_AE.SE.-.M2_4D.10929
CTRPFKNIRTSVRIGPGRVFYKTGAITGDIRRAYC
>B.US.-.patient_WC41.-
CTRPHNKAIRHIHIGQGRAFTTGSIEGNIRQAHC
>C.ZA.1999.99ZASW12.15030
CMRPGNNTRKRVRIGIGPRQTFYAPGGINKDIRQAHC
>B.US.-.TYBE.4573
CTRVSKNIRQKRIKIGPGRAFVATGDIGDIRKAHC
>D.UG.1992.93UG059_prim.647
CTRPYRNIRQRTHIGTGQAYYTKGIKGVAGQPHC
>B.US.-.patient_WCM12.-
CTRPNNKKIEGIRIGPGSAYFTRQIKEHMRQTHC
>D.SE.-.M3_30D.10928
CTRPYNNTRRSTHIGLGRVYYITKVIGDTRQAHC
>B.NL.-.14PREC5.842
CTRPGNKTIKSISLGPGRAFSATRQIIGDIRKAYC
>C.ZW.2001.TC28_1.14211
CMRPNNNTRKSVRIGPGQTFFATGAIIGNIRQAHC
>B.FR.1983.HXB2_copy.19535
CTRPNNNTRKRIRIQRGPGRAFVTIGKIGNMRQAHC
>B.BR.1989.BZ167.10007
CTRPNNKARRRIRIGPGRTFYTGKIVGDIRQAYC
>D.SE.-.C4_52D.10926
CTRPYNNTRQSTHIGPGRAYYTTRIIGDIRQAYC
>C.ZW.2001.TC28_2.14211
CGRPNNHRIKGLRIGPGRAFFAMGAIGGGEIRQAHC
>A1.UG.1992.92UG_029.638
CTRPNNNISRRRIHIGRGQAFYATGGMTGNIRQAYC
>01_AE.SE.-.M2_7D.10929
CTRPFKNIRTSVRIGPGRVFHKTGAITGDIRRAYC
>D.SE.-.C4_3D.10926
CSRPYTTIRKSTGIGPGRASYIAKIGNIKQAHC
>D.SE.-.M1_X4_pi.10928
CTRPYNNTRRSTHIGLGRVYYMTKIIGDTRQAHC
>D.SE.-.C2_38D.10926
CTRPYTTIRRSTGIGPGRASYIAQIGNIRQAYC
>B.NL.1987.ACH490_37roe11.13826
CTRPNKTIRKGLRLGPGRAFYTMGGIEGYIRQAHC
>D.UG.1992.92UG038_1.642
CARPFYAIERQKTPIGQGQVLYTTKKIGRIGQAHC
>B.TT.1998.SC24C_3B10.13506
CTRPNNNTIKTIRMGIRRAFYTKEIIGDIRQAHC
>01_AE.JP.1996.NH2_II_C3.715
CTRPSNPTRTRITMGPGRVWYRTGEITGSIKKAYC
>D.SE.-.C4_19D.10926
CSRPYTTIRKSTGIGPGRASYIEKIGTIKQAYC
>D.SE.-.C4_11D.10926
CSRPYTTTRKSTGIGPGRASYIAKIGDIRQAYC
>B.BE.-.VI968_1.21144
CTRPHNTIKRRIHIGPGRAFYTTKGIQGDLRQAHC
>C.ZA.1999.ZASW7.3136
CTRPGSNKQRIRNIRIGPGRAFHTNGVIGDIRKAYC
>01_AE.TH.1993.C2_CMU02.731
CTRPFYTRISMTRGPGHVFYRTGKIVGDPRKAYC
>D.SE.-.C2_31aD.10926
CSRPYTTTRRSTGIGPGRASYIEKIGNIKQAYC
>B.NL.1986.ACH490_35roe5.13826
CTRPNKTTRKGLRLGPGRAFYTLGGIVGYIRQAHC
>BF1.BR.1993.93BR019_4.72
CARPNNNTRKSIHIGPGQAFYTTGEIIGDIRKAHC
>01_AE.SE.-.M2_3D.10929
CTRPFKNMRTSARIGPGRVFYKTGAILGDIRRAYC
>B.NL.1990.dp22_d7s.12937
CTRPNNNTRKRIYIGQGRAVYTTRQIIGDIRKAYC
>D.SE.-.C4_12aD.10926
CSRPYTTIRKSTGIGPGRASYIAKIGNIKQAYC
>B.FR.1983.TH475A.19535
CTRPNNNTRKKFRIQRGPGRAFVTIGKIGNMRQAHC
>01_AE.TH.1997.97TH_NP1695.9691
CIRPYNNTRTKMTMGPGHVFYKTENIIGSVKKAHC
>B.NL.1987.ACH490_37rah10.13826
CTRPNKTIRKGLRLGPGRAFYTMGRIEGYIRQAHC
>B.NL.-.1494K28.842
CTRPGNKTIRSISLGPGRAFSATRQIIGDIRKAYC
>D.SE.-.M1_31D.10928
CTRPYNNTRQSTHIGPGRAYYTTRIIGDIRQAHC
>AG.CM.1999.99CMBD6.3067
CTRPGNPIRKRIGIGPGQAFHATGNIIGDIRRAQC
>-.GH.2002.02GH_NKS40.19231
CTRPSRITRGRVHIGPGRAFHATSGITGDIRQAYC
>B.US.-.7047P_c09.6968
CTRPNNNTRKRITAGPGRVLYTTGQIIGDIRRAHC
>B.TH.1990.BK132.11224
CTRPNNYTRKRITMGPGRVYYTTGEIIGDIRRAHC
>D.TZ.-.TZ23.-
CSRPYKKERQRTHIGPGQALYTTRTTRVEGNIRQAHC
>D.SE.-.M2_3D.10928
CTRPYNNTRRSTHIGLGRIYYITKIIGDTRQAHC
>C.ZA.1999.99ZATM9.12305
CTRPYYNKRRSMRIGIGRGQALYATKEITGDIRRAYC
>B.NL.1990.dp4x_d8.12937
CTRPNNNTRNRIYIGQGRAVYTTKQIIGDIRKAYC
>C.ZA.2005.05ZAFV3.-
CSRPGNNTRKSVRIGIGRGQTFYATGKVIGDIRQAHC
>F1.BE.1987.VI64.16047
CTRPNNYTRKGIRVGPGRKVYAAEKIIGDIRKAHC
>D.SE.-.M1_25D.10928
CTRPYNNTRRSTHIGPGRVYYITRIIGDTRQAHC
>01_AE.NL.-.1549G3.771
CTRPSNKIRTSFRIGPGQVFYRTGDITGDIRKAYC
>D.SE.-.C2_40D.10926
CTRPYNNTRQSTHIGPGRAWYTTKIIGDIRQAYC
>D.TZ.-.TZ4.-
CVRPYRNIKIQRTPIGLGQALYTTKRIGHIGQAHC
>D.UG.1992.93UG053_prim.644
CTRPYEKIKRRGTPIGLGQAYLTTQITGYIRQAHC
>D.CD.1983.ELI.580
CARPYQNTRQRTPIGLGQSLYTTRSRSIIGQAHC
>D.UG.1993.93UG_065.652
CIRPYNKTKIQRTSIGLGQALYTNDKIIGNIRQAYC
>01_AE.SE.-.M2_14D.10929
CTRPFKNVRTSVRIGPGRVFYKTGAITGDIRRAYC
>D.UG.1992.92UG046_T8.643
CSRPYENKRRRTPIGLGQAYYTTKLKGYIRPAHC
>01_AE.SE.-.M3_1D.10929
CTRPFNNTRTSVRIGPGQAFYKTGDIVGDIRRAYC
>01_AE.SE.-.M3_8D.10929
CTRPFKNMRTSVRIGPGRVFHKTGSITGDIRRAYC
>B.TT.-.SC51-QH1558c.23a.13507
CTRPNNYTRKHIHLGARKAFYTGEIVGDIRQAHC
>B.NL.-.1494K2.842
CTRPGNKTIRSISLGPGRAFSVTRQIIGDIRKAYC
>01_AE.JP.1996.NH2_II_C31.715
CTRPSNPTRTRITMGPGRVWYRTGDIIGDIRQAYC
>B.FR.1983.IIIB.19535
CTRPNNNTRKSIRIQRGPGRAFVTIGKIGNMRQAHC
>D.SE.-.C2_6D.10926
CTRPYTTIRRSTGIGPGRASYIAKIGNIKQAHC
>B.US.-.UNC116.381
CTRPYNYKKKKITTGPGRVLYTTEEIIGDIRRAHC
>01_AE.SE.-.M3_11D.10929
CTRPYNNTRTSVRIGPGQAFYKTGDIVGDIRRAYC
>D.SE.-.M1_21D.10928
CTRPYNNTRRSTHIGPGRVYYITKIIGDTRQAHC
>CD.ZA.2005.05ZAFV10.-
CTRPYKSSRRRTHIGTGQAWYTTNIEGDIRKAHC
>01_AE.SE.-.C4_X4_ci.10927
CTRPYYTKRASVRIGLGQAFHRTKEIVGDIRRAHC
>01_AE.SE.-.M3_4D.10929
CTRPYNNTRTSVRIGPGQAFYKTGEIVGDIRRAYC
>D.SE.-.C4_31D.10926
CTRPYTTTRRSTGIGPGRASYIAKIGNIRQAHC
>D.SE.-.M1_2aD.10928
CTRPYNNTRRSTHIGLGRVYYITKIIGDTRQAHC
>AG.CM.1999.99CMYD9.3069
CTRPANNTRRAIGIGPGRKYYATDKIIGNIRQAHC
>01_AE.BE.2002.VI2617.16030
CTRPYDNLVTKITMGPGRVYYRTENIKQGTKMAYC
>D.UG.1993.070.653
CARPYIKIWRRTHIGSGQAYSTKRIQNYTGPAHC
>D.SE.-.C2_34aD.10926
CSRPYTTIRKSTGIGPGRASYIAKIGDIRQAYC
>C.ZA.2001.01ZARP1.8183
CIRPGNNTRKRVRLGIGPGQTFYATGRVIRDIRQAHC
>B.BE.1989.VI321.16044
CTRPNNNTRKGIRIGPGRAFIATDKIIGDIRQAHC
>01_AE.SE.-.M2_6D.10929
CTRPFKNIRTSARIGPGRVFYKTGSITGDIRRAYC
>D.SE.-.C2_9D.10926
CTRPYYTTRRSTGVGPGRASYIAKITGDIRQARC
>B.FR.-.T28_X4_1.11540
CTRHHEIIKRRKLHIGPGRPFYTAEIGDRRKAYC
>B.US.-.01.-
CQRPNNHTRKRITMSPGRVVYTTGEVIGDIRRAHC
>A1U.SE.1993.SE6594.74
CIRPYHNTRTRIHIGPGRSFYTGDIKGSIRQAHC
>01_AE.JP.1996.NH2_II_C19.715
CTRPSNPTRTRITMGPGRVWYRTGEITGSIRKAYC
>D.SE.-.C4_51D.10926
CTRPYTTIRQSTGIGPGRASYIAKIGNIKQAYC
>02_AG.CM.1999.pBD6_15.-
CTRPGNPIRKRVGIGPGQAFHATGNIIGDIRRAQC
>D.US.1993.AMK8.-
CTRPYSKERLKTSIGQGQALYTTRVKVTGDIRQAHC
>B.US.1984.84US_MNp.1
CTRPNYNKRKRIHIGPGRAFYTTKNIIGTIRQAHC
>01_AE.JP.1997.NH2_III_12A.715
CTRPSNTTRTRITMGPGRVWYRTGEITGNIRKAYC
>01_AE.SE.-.M3_1R.10929
CTRPYNNTRTSVRIGPGQAFYKAGEIIGDIRRAYC
>01_AE.SE.-.M3_8R.10929
CTRPFKKMRTSVRIGPGRVFYKTGSITGDIRRAYC
>D.SE.-.C2_32D.10926
CTRPYNNTRQSTHIGPGRAWYTTRIIGDIRQAYC
>D.SE.-.C4_10D.10926
CSRPYTTTRKSTGIGPGRASYIAKIGDIKQAYC
>B.US.2001.APV_4.24049
CTRPGNSTRRGILVGTRRFYTTRNIIGDIRKAHC
>C.ZA.2005.05ZAFV26.-
CTRPGKGKRTRVRIGPGRTFYATGAVTGDIRKAHC
>C.ZA.1999.99ZATM2.8187
CARPGNNTRKMMRIGIGRGQTFYANGQVIGDIRQAHC
>D.SE.-.C4_38D.10926
CTRPYNNTRQSTHIGPGRAWYTTKIIGDIKQAYC
>D.UG.1992.92UG038_exp.642
CARPFYAIERQRTPIGQGQVLYTTKKIGRIGQAHC
>C.ZA.2003.03ZADu179_Oct_03.2482
CTRPGNKTIRSIRIGPGRTFYTNKGDIRQAYC
>B.NL.1990.dp4x_c2.12937
CTRPNNNTRNRIYIGQGRAVYTTKQIVGDIRKAYC
>B.NL.1990.dpx1_a3.12937
CTRPNNNTRKRIYIGQGRAVYTTRQIVGDIRKAYC
>D.SE.-.C4_X4_ci.10926
CSRPYTTLRKSTGIGPGRASYIAKIGNIKQAYC
>D.SE.-.M2_31D.10928
CTRPYNNTRRSTHIGPGRVYYMTKIIGDTRQAHC
>B.HT.1992.92HT599.713
CTRPNNNTRRSVHSGHIGGGRTLFTTHIVGDIRKAHC
>B.US.-.7120C_c02.6995
CARPNNNTRKRIYMGTGRYMSATEKITGDIRQAHC
>01_AE.SE.-.M2_5D.10929
CTRPFNNTRTSVRIGPGQVFYKTGEIIGDIRRAYC
>G.CM.1999.99CMLB30.3073
CTRPNNNTKKGIRTGIGAGQTFYATGKIIGDIRQAHC
>B.NL.1990.ACH171_41d12.711
CTRPGNNTRRRISIGPGRAFYTTEQIIGNIRQAHC
