# Supplementary material for: Prediction of Co-Receptor Usage of HIV-1 from Genotype
Source: PLoS Comput Biol. 2010 Apr 15;6(4):e1000743. doi: 10.1371/journal.pcbi.1000743 (PMC2855328; doi:10.1371/journal.pcbi.1000743)
Supplement: Dataset S3 — All V3-loop sequences (FASTA-format) of R5X4-tropic (i.e. dualtropic) virus used in the study for training and cross-validation. (2.00 KB TXT) [file pcbi.1000743.s004.txt]

>Naganawa2008_1
CTRPFNNRRTRITMGPGRVWYRTGEIIGDIREAHC
>B.CN.2003.718.29181
CTRPNNNTRKRVSLGPGRVWYTTGQIVGDIRRAHC
>B.CN.2003.16616.29191
CTRPNNNTRKRVTLGPGRVWYTTGQIIGDIRRAYC
>B.CN.2003.16614.29191
CTRPNNNTRKRVTLGPGRIWYTTGEIIGDIRKAYC
>01_AE.NL.-.15prec1.771
CTRPSNKIRTSFRIGPGQVFYKTGDITGDIRKAYC
>B.NL.-.ACH16810_P23.12936
CTRPNNNIRKRIHIGPGRAFYTTGQIIGNIRQAHC
>Naganawa2008_2
CTRPSNNRRTSITIGPGRVWYRTGDITGNIRKAYC
>F1.BR.1993.93BR020_17.143
CTRPNNNTRKRISLGPGRVFYTAGEIIGDIRKAHC
>B.BR.1992.92BR014_B.631
CTRPNNNIQRRIIHIGPGRAFHATGGIKGNIRPYC
>B.US.1988.WR27.3099
CTRPGNKIRRRIHIGPGRAFYTDRVGDIRQAYC
>B.BR.1992.92BR014_A.631
CIRPNNNTRRSIPIGPGRAFYATGDIIGDIRQAYC
>B.CN.2003.1001.29184
CTRPNNNTRKSIHLGQGRAWYAIGQIIGNIRQAHC
>B.CN.2003.10015.29184
CTRPNNNTRKSIHLGQGRAWYATGQIIGNIRQAHC
>B.NL.1985.ACH490_30rog6.13826
CTRPNNNTRKGIHLGPGRALYATGGIVGDIRQAHC
>B.US.1997.828.3089
CTKPNKITRRNVRIGPGRALFKTGYIIGTIRQAHC
>B.CN.2003.16610.29191
CTRPNNNTRKRVTLGPGRVWYTTGEIIGDIRKAYC
>B.FR.-.T5_R5X4_1.11539
CTRPNNNTRKRITMGPGRVYYTTGEIIGDIRKAHC
>B.NL.1990.dp13_c2.12937
CTRPNNNTRRRIHIGPGRAVYTTRRIIGDIRKAYC
>01_AE.JP.1997.NH2_III_1.715
CTRPSNNTRTRVTLGPGRVWYRTGEIIGDIRKAYC
>Brown2005_1
CTRPYNNTFRRVRIGPGQSFHASDNIVGDIRKAHC
>AC.RW.1992.92RW009_14.13803
CSRPNNNTRKSVHIGPGQAFYATGDVIGDIRQAYC
>B.HT.1992.92HT596_4.38
CTRPNNNTRKRISIGPGRVWYTTGQIIGNIRKAHC
>B.CN.2004.31614.29188
CTRPNNNTRKRVSLGPGRVWYTTGQIVGDIRKAHC
>B.CN.2004.31612.29188
CTRPNNNTRKRVTLGPGRVWYTTGQIVGDIRKAHC
>B.NL.1990.dp14_g6.12937
CTRPNNNTRRRIHIGPGRAVYTTRQIIGDIRKAYC
>Brown2005_2
CTRPNNNTRKGVHIGLGRRFYTTQVVGDIRQAYC
>01_AE.SE.-.C3_R5X4_ci.10927
CTRPYYTKRASVRIGLGQAFHRTKEIVGDIRRAYC
>Brown2005_3
CTRPFTYTRTRMTIGPGHVFYRTGDIVGDIRKAYC
>B.CN.2003.715.29181
CTRPNNNTRKRVSLGPGRVWYTTEQIVGDIRKAHC
>B.CN.2003.1006.29184
CTRPNNNTRKSIHLGQGRAWYATGQVIGDIRQAHC
>B.BR.1992.92BR014_E.631
CIRPNNNTRRSIRIGPGRAFYAAGDIIGDIRQAYC
>B.BR.1992.92BR014_C.631
CTRPNNNIQRRIIHIGPGRAFHATGGIKGNIKPYC
>B.HT.1992.92HT594_10.712
CTRPNNSTRKRISIGPGRVWYTTGQIIGDIRKAHC
>B.JP.-.GUN_1rWT_V.-
CTRPNNNTRKSITIGSGRAFHAIEKIIGNIRQAHC
>B.HT.1992.92HT593_1.4588
CTRPNNNTSKRISIGPGRAFRATKIIGNIRQAHC
>B.CN.2004.3304.29186
CTRPTTIKKKGISRPGRVWYTTGQIVGDIRQAHC
>B.CN.2003.16615.29191
CTRPNDNTRKRVTLGPGRVWYTTGEIIENMKKAYC
>B.CN.2003.16611.29191
CTRPNNNTRKRVTLGPGRVWYTTGEIIGDVKKAYC
>01_AE.NL.-.15preb1.771
CTRPSNNIRTSTRIGPGQVFYRTGSITGDIRKAYC
